# Supplementary material for: A molecular investigative approach to an outbreak of acute hemorrhagic conjunctivitis in Egypt, October 2010
Source: Virol J. 2013 Mar 25;10:96. doi: 10.1186/1743-422X-10-96 (PMC3614871; doi:10.1186/1743-422X-10-96)
Supplement: Additional file 1 — UTR identity matrix. (XLSX 13 kb) [file 1743-422X-10-96-S1.xlsx]

## Sheet: UTR similarity matrix
Sequence Identity Matrix
Input Alignment File: Z:\master\New Folder\UTR after triming.fas
Seq->	Singapore/EH24/70 (D90457)	China/GD46/10 (JF742576)	Egypt/2010914560 (JX826505)	Egypt/2010914559 (JX826501)	Egypt/2010914550 (JX826502)	Egypt/2010914551 (JX826503)	Egypt/2010914545 (JX826504)	Egypt/2010914557 (JX826506)	Egypt/2010914548 (JX826507)	Australia/27842691/06 (GU236308)	Morocco/1520/04 (DQ384523)	Morocco/1571/04 (DQ384521)	French Guiana/485/03 (DQ384515)	French Guiana/484/03 (DQ384514)	Congo/365/04 (DQ384512)	Congo/362/04 (DQ384511)	French Guiana/486/03 (DQ384516)	French Guiana/483/03 (DQ384513)	Guadeloupe/917/03 (DQ384517)
Singapore/EH24/70 (D90457)	ID	0.879	0.866	0.872	0.872	0.872	0.872	0.872	0.872	0.879	0.869	0.866	0.872	0.869	0.872	0.846	0.873	0.873	0.87
China/GD46/10 (JF742576)	0.879	ID	0.986	0.993	0.993	0.993	0.993	0.993	0.993	0.98	0.97	0.967	0.97	0.967	0.973	0.947	0.974	0.974	0.97
Egypt/2010914560 (JX826505)	0.866	0.986	ID	0.993	0.993	0.993	0.993	0.993	0.993	0.967	0.957	0.954	0.957	0.954	0.96	0.934	0.961	0.961	0.957
Egypt/2010914559 (JX826501)	0.872	0.993	0.993	ID	1	1	1	1	1	0.973	0.964	0.96	0.964	0.96	0.967	0.941	0.967	0.967	0.964
Egypt/2010914550 (JX826502)	0.872	0.993	0.993	1	ID	1	1	1	1	0.973	0.964	0.96	0.964	0.96	0.967	0.941	0.967	0.967	0.964
Egypt/2010914551 (JX826503)	0.872	0.993	0.993	1	1	ID	1	1	1	0.973	0.964	0.96	0.964	0.96	0.967	0.941	0.967	0.967	0.964
Egypt/2010914545 (JX826504)	0.872	0.993	0.993	1	1	1	ID	1	1	0.973	0.964	0.96	0.964	0.96	0.967	0.941	0.967	0.967	0.964
Egypt/2010914557 (JX826506)	0.872	0.993	0.993	1	1	1	1	ID	1	0.973	0.964	0.96	0.964	0.96	0.967	0.941	0.967	0.967	0.964
Egypt/2010914548 (JX826507)	0.872	0.993	0.993	1	1	1	1	1	ID	0.973	0.964	0.96	0.964	0.96	0.967	0.941	0.967	0.967	0.964
Australia/27842691/06 (GU236308)	0.879	0.98	0.967	0.973	0.973	0.973	0.973	0.973	0.973	ID	0.977	0.973	0.977	0.973	0.98	0.954	0.98	0.98	0.977
Morocco/1520/04 (DQ384523)	0.869	0.97	0.957	0.964	0.964	0.964	0.964	0.964	0.964	0.977	ID	0.996	0.993	0.99	0.99	0.964	0.99	0.99	0.987
Morocco/1571/04 (DQ384521)	0.866	0.967	0.954	0.96	0.96	0.96	0.96	0.96	0.96	0.973	0.996	ID	0.99	0.986	0.986	0.96	0.987	0.987	0.983
French Guiana/485/03 (DQ384515)	0.872	0.97	0.957	0.964	0.964	0.964	0.964	0.964	0.964	0.977	0.993	0.99	ID	0.996	0.99	0.964	0.99	0.99	0.987
French Guiana/484/03 (DQ384514)	0.869	0.967	0.954	0.96	0.96	0.96	0.96	0.96	0.96	0.973	0.99	0.986	0.996	ID	0.986	0.96	0.987	0.987	0.983
Congo/365/04 (DQ384512)	0.872	0.973	0.96	0.967	0.967	0.967	0.967	0.967	0.967	0.98	0.99	0.986	0.99	0.986	ID	0.964	0.993	0.993	0.99
Congo/362/04 (DQ384511)	0.846	0.947	0.934	0.941	0.941	0.941	0.941	0.941	0.941	0.954	0.964	0.96	0.964	0.96	0.964	ID	0.964	0.964	0.961
French Guiana/486/03 (DQ384516)	0.873	0.974	0.961	0.967	0.967	0.967	0.967	0.967	0.967	0.98	0.99	0.987	0.99	0.987	0.993	0.964	ID	1	0.996
French Guiana/483/03 (DQ384513)	0.873	0.974	0.961	0.967	0.967	0.967	0.967	0.967	0.967	0.98	0.99	0.987	0.99	0.987	0.993	0.964	1	ID	0.996
Guadeloupe/917/03 (DQ384517)	0.87	0.97	0.957	0.964	0.964	0.964	0.964	0.964	0.964	0.977	0.987	0.983	0.987	0.983	0.99	0.961	0.996	0.996	ID
