# Supplementary material for: A molecular investigative approach to an outbreak of acute hemorrhagic conjunctivitis in Egypt, October 2010
Source: Virol J. 2013 Mar 25;10:96. doi: 10.1186/1743-422X-10-96 (PMC3614871; doi:10.1186/1743-422X-10-96)
Supplement: Additional file 2 — VP4 nucleotide identity matrix. (XLSX 18 kb) [file 1743-422X-10-96-S2.xlsx]

## Sheet: VP4 nucleotide similarity matri
Sequence Identity Matrix
Input Alignment File: Z:\master\New Folder\VP4 tee BMC.fas
Seq->	Hong Kong/1/71 (AB053968)	Singapore/EH24/70 (D90457)	Singapore/2/70 (AB053966)	Singapore/3/70 (AB053967)	Thailand/1/75 (AB053971)	Singapore/1/75 (AB053969)	Singapore/2/75 (AB053970)	Taiwan Kaohsiung/2/86 (AB053974)	Japan Okinawa/1/85 (AB053972)	Singapore/1/85 (AB053973)	Shanghai/1/86 (AB053976)	China Henan/1/86 (AB053975)	Pakistan Islamabad/1/86 (AB053977)	Ghana/3/87 (AB053980)	Ghana/1/87 (AB053978)	China/GD46/10 (JF742576)	Egypt/2010914555 (JX826493)	Egypt/2010914545 (JX826487)	Egypt/2010914562 (JX826494)	Egypt/2010914559 (JX826492)	Egypt/2010914547 (JX826488)	Egypt/2010914550 (JX826489)	Egypt/2010914556 (JX826490)	Egypt/2010914558 (JX826491)	Singapore/DSO26/05 (DQ443002)	China Gungdong/H0367/07 (EU221289)	China Yunnan/SJ5/07 (EU596578)	China Yunnan/SF6/07 (EU596580)	China Guangdong/H0358/07 (EU221290)	China Gungdong/H0333/07 (EU221286)	China Gungdong/H0383/07 (EU221293)	China Yunnan/SF17/07 (GQ229396)	China Beijing/1/88 (AB053981)	China Liaoning/1/88 (AB053982)	Japan Choshi/1/89 (AB053984)	Singapore/1/88 (AB053983)
Hong Kong/1/71 (AB053968)	ID	0.975	0.975	0.98	0.932	0.932	0.932	0.893	0.888	0.913	0.898	0.893	0.913	0.917	0.913	0.835	0.821	0.826	0.826	0.826	0.826	0.826	0.826	0.826	0.835	0.83	0.84	0.83	0.83	0.83	0.835	0.835	0.85	0.859	0.864	0.85
Singapore/EH24/70 (D90457)	0.975	ID	0.99	0.995	0.946	0.946	0.946	0.898	0.893	0.927	0.913	0.908	0.927	0.913	0.917	0.835	0.83	0.835	0.835	0.835	0.835	0.835	0.835	0.835	0.845	0.84	0.85	0.84	0.84	0.84	0.845	0.845	0.864	0.874	0.874	0.859
Singapore/2/70 (AB053966)	0.975	0.99	ID	0.995	0.946	0.946	0.946	0.888	0.884	0.917	0.903	0.898	0.917	0.913	0.908	0.826	0.821	0.826	0.826	0.826	0.826	0.826	0.826	0.826	0.835	0.83	0.84	0.83	0.83	0.83	0.835	0.835	0.855	0.864	0.864	0.85
Singapore/3/70 (AB053967)	0.98	0.995	0.995	ID	0.951	0.951	0.951	0.893	0.888	0.922	0.908	0.903	0.922	0.917	0.913	0.83	0.826	0.83	0.83	0.83	0.83	0.83	0.83	0.83	0.84	0.835	0.845	0.835	0.835	0.835	0.84	0.84	0.859	0.869	0.869	0.855
Thailand/1/75 (AB053971)	0.932	0.946	0.946	0.951	ID	0.971	0.971	0.874	0.879	0.913	0.898	0.893	0.913	0.898	0.893	0.806	0.811	0.816	0.816	0.816	0.816	0.816	0.816	0.816	0.826	0.811	0.821	0.811	0.811	0.811	0.816	0.816	0.835	0.845	0.855	0.85
Singapore/1/75 (AB053969)	0.932	0.946	0.946	0.951	0.971	ID	0.98	0.874	0.879	0.922	0.908	0.903	0.922	0.908	0.903	0.797	0.792	0.797	0.797	0.797	0.797	0.797	0.797	0.797	0.806	0.811	0.821	0.811	0.811	0.811	0.816	0.816	0.835	0.845	0.85	0.84
Singapore/2/75 (AB053970)	0.932	0.946	0.946	0.951	0.971	0.98	ID	0.874	0.879	0.932	0.917	0.913	0.932	0.917	0.913	0.806	0.811	0.806	0.806	0.806	0.806	0.806	0.806	0.806	0.816	0.821	0.83	0.821	0.821	0.821	0.826	0.826	0.845	0.855	0.855	0.85
Taiwan Kaohsiung/2/86 (AB053974)	0.893	0.898	0.888	0.893	0.874	0.874	0.874	ID	0.985	0.932	0.917	0.913	0.922	0.927	0.932	0.84	0.845	0.85	0.85	0.85	0.85	0.85	0.85	0.85	0.84	0.845	0.835	0.835	0.835	0.835	0.84	0.84	0.879	0.888	0.888	0.884
Japan Okinawa/1/85 (AB053972)	0.888	0.893	0.884	0.888	0.879	0.879	0.879	0.985	ID	0.927	0.913	0.908	0.917	0.922	0.927	0.845	0.85	0.855	0.855	0.855	0.855	0.855	0.855	0.855	0.845	0.85	0.84	0.84	0.84	0.84	0.845	0.845	0.864	0.874	0.874	0.869
Singapore/1/85 (AB053973)	0.913	0.927	0.917	0.922	0.913	0.922	0.932	0.932	0.927	ID	0.985	0.98	0.971	0.956	0.961	0.84	0.845	0.84	0.84	0.84	0.84	0.84	0.84	0.84	0.84	0.845	0.845	0.835	0.835	0.835	0.84	0.84	0.869	0.879	0.879	0.874
Shanghai/1/86 (AB053976)	0.898	0.913	0.903	0.908	0.898	0.908	0.917	0.917	0.913	0.985	ID	0.995	0.966	0.951	0.956	0.83	0.835	0.83	0.83	0.83	0.83	0.83	0.83	0.83	0.83	0.835	0.835	0.826	0.826	0.826	0.83	0.83	0.859	0.869	0.869	0.864
China Henan/1/86 (AB053975)	0.893	0.908	0.898	0.903	0.893	0.903	0.913	0.913	0.908	0.98	0.995	ID	0.961	0.946	0.951	0.826	0.83	0.826	0.826	0.826	0.826	0.826	0.826	0.826	0.826	0.83	0.83	0.821	0.821	0.821	0.826	0.826	0.855	0.864	0.864	0.859
Pakistan Islamabad/1/86 (AB053977)	0.913	0.927	0.917	0.922	0.913	0.922	0.932	0.922	0.917	0.971	0.966	0.961	ID	0.966	0.971	0.83	0.835	0.83	0.83	0.83	0.83	0.83	0.83	0.83	0.83	0.835	0.835	0.826	0.826	0.826	0.83	0.83	0.869	0.879	0.869	0.864
Ghana/3/87 (AB053980)	0.917	0.913	0.913	0.917	0.898	0.908	0.917	0.927	0.922	0.956	0.951	0.946	0.966	ID	0.985	0.816	0.821	0.816	0.816	0.816	0.816	0.816	0.816	0.816	0.821	0.826	0.826	0.816	0.816	0.816	0.821	0.821	0.859	0.869	0.859	0.855
Ghana/1/87 (AB053978)	0.913	0.917	0.908	0.913	0.893	0.903	0.913	0.932	0.927	0.961	0.956	0.951	0.971	0.985	ID	0.816	0.821	0.816	0.816	0.816	0.816	0.816	0.816	0.816	0.826	0.83	0.83	0.83	0.821	0.821	0.826	0.826	0.864	0.874	0.864	0.859
China/GD46/10 (JF742576)	0.835	0.835	0.826	0.83	0.806	0.797	0.806	0.84	0.845	0.84	0.83	0.826	0.83	0.816	0.816	ID	0.985	0.99	0.99	0.99	0.99	0.99	0.99	0.99	0.961	0.961	0.951	0.951	0.951	0.951	0.956	0.956	0.874	0.888	0.888	0.879
Egypt/2010914555 (JX826493)	0.821	0.83	0.821	0.826	0.811	0.792	0.811	0.845	0.85	0.845	0.835	0.83	0.835	0.821	0.821	0.985	ID	0.995	0.995	0.995	0.995	0.995	0.995	0.995	0.966	0.956	0.946	0.946	0.946	0.946	0.951	0.951	0.879	0.893	0.903	0.893
Egypt/2010914545 (JX826487)	0.826	0.835	0.826	0.83	0.816	0.797	0.806	0.85	0.855	0.84	0.83	0.826	0.83	0.816	0.816	0.99	0.995	ID	1	1	1	1	1	1	0.971	0.961	0.951	0.951	0.951	0.951	0.956	0.956	0.874	0.888	0.898	0.888
Egypt/2010914562 (JX826494)	0.826	0.835	0.826	0.83	0.816	0.797	0.806	0.85	0.855	0.84	0.83	0.826	0.83	0.816	0.816	0.99	0.995	1	ID	1	1	1	1	1	0.971	0.961	0.951	0.951	0.951	0.951	0.956	0.956	0.874	0.888	0.898	0.888
Egypt/2010914559 (JX826492)	0.826	0.835	0.826	0.83	0.816	0.797	0.806	0.85	0.855	0.84	0.83	0.826	0.83	0.816	0.816	0.99	0.995	1	1	ID	1	1	1	1	0.971	0.961	0.951	0.951	0.951	0.951	0.956	0.956	0.874	0.888	0.898	0.888
Egypt/2010914547 (JX826488)	0.826	0.835	0.826	0.83	0.816	0.797	0.806	0.85	0.855	0.84	0.83	0.826	0.83	0.816	0.816	0.99	0.995	1	1	1	ID	1	1	1	0.971	0.961	0.951	0.951	0.951	0.951	0.956	0.956	0.874	0.888	0.898	0.888
Egypt/2010914550 (JX826489)	0.826	0.835	0.826	0.83	0.816	0.797	0.806	0.85	0.855	0.84	0.83	0.826	0.83	0.816	0.816	0.99	0.995	1	1	1	1	ID	1	1	0.971	0.961	0.951	0.951	0.951	0.951	0.956	0.956	0.874	0.888	0.898	0.888
Egypt/2010914556 (JX826490)	0.826	0.835	0.826	0.83	0.816	0.797	0.806	0.85	0.855	0.84	0.83	0.826	0.83	0.816	0.816	0.99	0.995	1	1	1	1	1	ID	1	0.971	0.961	0.951	0.951	0.951	0.951	0.956	0.956	0.874	0.888	0.898	0.888
Egypt/2010914558 (JX826491)	0.826	0.835	0.826	0.83	0.816	0.797	0.806	0.85	0.855	0.84	0.83	0.826	0.83	0.816	0.816	0.99	0.995	1	1	1	1	1	1	ID	0.971	0.961	0.951	0.951	0.951	0.951	0.956	0.956	0.874	0.888	0.898	0.888
Singapore/DSO26/05 (DQ443002)	0.835	0.845	0.835	0.84	0.826	0.806	0.816	0.84	0.845	0.84	0.83	0.826	0.83	0.821	0.826	0.961	0.966	0.971	0.971	0.971	0.971	0.971	0.971	0.971	ID	0.971	0.961	0.961	0.961	0.961	0.966	0.966	0.884	0.898	0.908	0.888
China Gungdong/H0367/07 (EU221289)	0.83	0.84	0.83	0.835	0.811	0.811	0.821	0.845	0.85	0.845	0.835	0.83	0.835	0.826	0.83	0.961	0.956	0.961	0.961	0.961	0.961	0.961	0.961	0.961	0.971	ID	0.99	0.99	0.99	0.99	0.995	0.995	0.903	0.908	0.898	0.898
China Yunnan/SJ5/07 (EU596578)	0.84	0.85	0.84	0.845	0.821	0.821	0.83	0.835	0.84	0.845	0.835	0.83	0.835	0.826	0.83	0.951	0.946	0.951	0.951	0.951	0.951	0.951	0.951	0.951	0.961	0.99	ID	0.99	0.99	0.99	0.995	0.995	0.903	0.908	0.888	0.898
China Yunnan/SF6/07 (EU596580)	0.83	0.84	0.83	0.835	0.811	0.811	0.821	0.835	0.84	0.835	0.826	0.821	0.826	0.816	0.83	0.951	0.946	0.951	0.951	0.951	0.951	0.951	0.951	0.951	0.961	0.99	0.99	ID	0.99	0.99	0.995	0.995	0.893	0.898	0.888	0.888
China Guangdong/H0358/07 (EU221290)	0.83	0.84	0.83	0.835	0.811	0.811	0.821	0.835	0.84	0.835	0.826	0.821	0.826	0.816	0.821	0.951	0.946	0.951	0.951	0.951	0.951	0.951	0.951	0.951	0.961	0.99	0.99	0.99	ID	0.99	0.995	0.995	0.893	0.898	0.888	0.888
China Gungdong/H0333/07 (EU221286)	0.83	0.84	0.83	0.835	0.811	0.811	0.821	0.835	0.84	0.835	0.826	0.821	0.826	0.816	0.821	0.951	0.946	0.951	0.951	0.951	0.951	0.951	0.951	0.951	0.961	0.99	0.99	0.99	0.99	ID	0.995	0.995	0.893	0.898	0.888	0.888
China Gungdong/H0383/07 (EU221293)	0.835	0.845	0.835	0.84	0.816	0.816	0.826	0.84	0.845	0.84	0.83	0.826	0.83	0.821	0.826	0.956	0.951	0.956	0.956	0.956	0.956	0.956	0.956	0.956	0.966	0.995	0.995	0.995	0.995	0.995	ID	1	0.898	0.903	0.893	0.893
China Yunnan/SF17/07 (GQ229396)	0.835	0.845	0.835	0.84	0.816	0.816	0.826	0.84	0.845	0.84	0.83	0.826	0.83	0.821	0.826	0.956	0.951	0.956	0.956	0.956	0.956	0.956	0.956	0.956	0.966	0.995	0.995	0.995	0.995	0.995	1	ID	0.898	0.903	0.893	0.893
China Beijing/1/88 (AB053981)	0.85	0.864	0.855	0.859	0.835	0.835	0.845	0.879	0.864	0.869	0.859	0.855	0.869	0.859	0.864	0.874	0.879	0.874	0.874	0.874	0.874	0.874	0.874	0.874	0.884	0.903	0.903	0.893	0.893	0.893	0.898	0.898	ID	0.985	0.937	0.956
China Liaoning/1/88 (AB053982)	0.859	0.874	0.864	0.869	0.845	0.845	0.855	0.888	0.874	0.879	0.869	0.864	0.879	0.869	0.874	0.888	0.893	0.888	0.888	0.888	0.888	0.888	0.888	0.888	0.898	0.908	0.908	0.898	0.898	0.898	0.903	0.903	0.985	ID	0.942	0.961
Japan Choshi/1/89 (AB053984)	0.864	0.874	0.864	0.869	0.855	0.85	0.855	0.888	0.874	0.879	0.869	0.864	0.869	0.859	0.864	0.888	0.903	0.898	0.898	0.898	0.898	0.898	0.898	0.898	0.908	0.898	0.888	0.888	0.888	0.888	0.893	0.893	0.937	0.942	ID	0.961
Singapore/1/88 (AB053983)	0.85	0.859	0.85	0.855	0.85	0.84	0.85	0.884	0.869	0.874	0.864	0.859	0.864	0.855	0.859	0.879	0.893	0.888	0.888	0.888	0.888	0.888	0.888	0.888	0.888	0.898	0.898	0.888	0.888	0.888	0.893	0.893	0.956	0.961	0.961	ID
