# Supplementary material for: A molecular investigative approach to an outbreak of acute hemorrhagic conjunctivitis in Egypt, October 2010
Source: Virol J. 2013 Mar 25;10:96. doi: 10.1186/1743-422X-10-96 (PMC3614871; doi:10.1186/1743-422X-10-96)
Supplement: Additional file 3 — VP4 amino acid identity matrix. (XLSX 17 kb) [file 1743-422X-10-96-S3.xlsx]

## Sheet: VP4 amino acid identity matrix
Sequence Identity Matrix
Input Alignment File: Z:\master\New Folder\VP4 tee BMC.fas
Seq->	Hong Kong/1/71 (AB053968)	Singapore/EH24/70 (D90457)	Singapore/2/70 (AB053966)	Singapore/3/70 (AB053967)	Thailand/1/75 (AB053971)	Singapore/1/75 (AB053969)	Singapore/2/75 (AB053970)	Taiwan Kaohsiung/2/86 (AB053974)	Japan Okinawa/1/85 (AB053972)	Singapore/1/85 (AB053973)	Shanghai/1/86 (AB053976)	China Henan/1/86 (AB053975)	Pakistan Islamabad/1/86 (AB053977)	Ghana/3/87 (AB053980)	Ghana/1/87 (AB053978)	China/GD46/10 (JF742576)	Egypt/2010914555 (JX826493)	Egypt/2010914545 (JX826487)	Egypt/2010914562 (JX826494)	Egypt/2010914559 (JX826492)	Egypt/2010914547 (JX826488)	Egypt/2010914550 (JX826489)	Egypt/2010914556 (JX826490)	Egypt/2010914558 (JX826491)	Singapore/DSO26/05 (DQ443002)	China Gungdong/H0367/07 (EU221289)	China Yunnan/SJ5/07 (EU596578)	China Yunnan/SF6/07 (EU596580)	China Guangdong/H0358/07 (EU221290)	China Gungdong/H0333/07 (EU221286)	China Gungdong/H0383/07 (EU221293)	China Yunnan/SF17/07 (GQ229396)	China Beijing/1/88 (AB053981)	China Liaoning/1/88 (AB053982)	Japan Choshi/1/89 (AB053984)	Singapore/1/88 (AB053983)
Hong Kong/1/71 (AB053968)	ID	0.985	0.985	0.985	0.985	0.971	0.985	0.985	0.985	0.985	0.985	0.985	0.971	0.985	0.985	0.956	0.956	0.956	0.956	0.956	0.956	0.956	0.956	0.956	0.956	0.956	0.956	0.956	0.942	0.956	0.956	0.956	0.956	0.971	0.971	0.971
Singapore/EH24/70 (D90457)	0.985	ID	1	1	1	0.985	1	0.971	0.971	1	1	1	0.985	0.971	0.971	0.971	0.971	0.971	0.971	0.971	0.971	0.971	0.971	0.971	0.971	0.971	0.971	0.971	0.956	0.971	0.971	0.971	0.971	0.985	0.985	0.985
Singapore/2/70 (AB053966)	0.985	1	ID	1	1	0.985	1	0.971	0.971	1	1	1	0.985	0.971	0.971	0.971	0.971	0.971	0.971	0.971	0.971	0.971	0.971	0.971	0.971	0.971	0.971	0.971	0.956	0.971	0.971	0.971	0.971	0.985	0.985	0.985
Singapore/3/70 (AB053967)	0.985	1	1	ID	1	0.985	1	0.971	0.971	1	1	1	0.985	0.971	0.971	0.971	0.971	0.971	0.971	0.971	0.971	0.971	0.971	0.971	0.971	0.971	0.971	0.971	0.956	0.971	0.971	0.971	0.971	0.985	0.985	0.985
Thailand/1/75 (AB053971)	0.985	1	1	1	ID	0.985	1	0.971	0.971	1	1	1	0.985	0.971	0.971	0.971	0.971	0.971	0.971	0.971	0.971	0.971	0.971	0.971	0.971	0.971	0.971	0.971	0.956	0.971	0.971	0.971	0.971	0.985	0.985	0.985
Singapore/1/75 (AB053969)	0.971	0.985	0.985	0.985	0.985	ID	0.985	0.956	0.956	0.985	0.985	0.985	0.971	0.956	0.956	0.956	0.956	0.956	0.956	0.956	0.956	0.956	0.956	0.956	0.956	0.956	0.956	0.956	0.942	0.956	0.956	0.956	0.956	0.971	0.971	0.971
Singapore/2/75 (AB053970)	0.985	1	1	1	1	0.985	ID	0.971	0.971	1	1	1	0.985	0.971	0.971	0.971	0.971	0.971	0.971	0.971	0.971	0.971	0.971	0.971	0.971	0.971	0.971	0.971	0.956	0.971	0.971	0.971	0.971	0.985	0.985	0.985
Taiwan Kaohsiung/2/86 (AB053974)	0.985	0.971	0.971	0.971	0.971	0.956	0.971	ID	1	0.971	0.971	0.971	0.985	1	1	0.942	0.942	0.942	0.942	0.942	0.942	0.942	0.942	0.942	0.942	0.942	0.942	0.942	0.927	0.942	0.942	0.942	0.971	0.985	0.956	0.956
Japan Okinawa/1/85 (AB053972)	0.985	0.971	0.971	0.971	0.971	0.956	0.971	1	ID	0.971	0.971	0.971	0.985	1	1	0.942	0.942	0.942	0.942	0.942	0.942	0.942	0.942	0.942	0.942	0.942	0.942	0.942	0.927	0.942	0.942	0.942	0.971	0.985	0.956	0.956
Singapore/1/85 (AB053973)	0.985	1	1	1	1	0.985	1	0.971	0.971	ID	1	1	0.985	0.971	0.971	0.971	0.971	0.971	0.971	0.971	0.971	0.971	0.971	0.971	0.971	0.971	0.971	0.971	0.956	0.971	0.971	0.971	0.971	0.985	0.985	0.985
Shanghai/1/86 (AB053976)	0.985	1	1	1	1	0.985	1	0.971	0.971	1	ID	1	0.985	0.971	0.971	0.971	0.971	0.971	0.971	0.971	0.971	0.971	0.971	0.971	0.971	0.971	0.971	0.971	0.956	0.971	0.971	0.971	0.971	0.985	0.985	0.985
China Henan/1/86 (AB053975)	0.985	1	1	1	1	0.985	1	0.971	0.971	1	1	ID	0.985	0.971	0.971	0.971	0.971	0.971	0.971	0.971	0.971	0.971	0.971	0.971	0.971	0.971	0.971	0.971	0.956	0.971	0.971	0.971	0.971	0.985	0.985	0.985
Pakistan Islamabad/1/86 (AB053977)	0.971	0.985	0.985	0.985	0.985	0.971	0.985	0.985	0.985	0.985	0.985	0.985	ID	0.985	0.985	0.956	0.956	0.956	0.956	0.956	0.956	0.956	0.956	0.956	0.956	0.956	0.956	0.956	0.942	0.956	0.956	0.956	0.985	1	0.971	0.971
Ghana/3/87 (AB053980)	0.985	0.971	0.971	0.971	0.971	0.956	0.971	1	1	0.971	0.971	0.971	0.985	ID	1	0.942	0.942	0.942	0.942	0.942	0.942	0.942	0.942	0.942	0.942	0.942	0.942	0.942	0.927	0.942	0.942	0.942	0.971	0.985	0.956	0.956
Ghana/1/87 (AB053978)	0.985	0.971	0.971	0.971	0.971	0.956	0.971	1	1	0.971	0.971	0.971	0.985	1	ID	0.942	0.942	0.942	0.942	0.942	0.942	0.942	0.942	0.942	0.942	0.942	0.942	0.942	0.927	0.942	0.942	0.942	0.971	0.985	0.956	0.956
China/GD46/10 (JF742576)	0.956	0.971	0.971	0.971	0.971	0.956	0.971	0.942	0.942	0.971	0.971	0.971	0.956	0.942	0.942	ID	1	1	1	1	1	1	1	1	1	1	1	1	0.985	1	1	1	0.942	0.956	0.985	0.985
Egypt/2010914555 (JX826493)	0.956	0.971	0.971	0.971	0.971	0.956	0.971	0.942	0.942	0.971	0.971	0.971	0.956	0.942	0.942	1	ID	1	1	1	1	1	1	1	1	1	1	1	0.985	1	1	1	0.942	0.956	0.985	0.985
Egypt/2010914545 (JX826487)	0.956	0.971	0.971	0.971	0.971	0.956	0.971	0.942	0.942	0.971	0.971	0.971	0.956	0.942	0.942	1	1	ID	1	1	1	1	1	1	1	1	1	1	0.985	1	1	1	0.942	0.956	0.985	0.985
Egypt/2010914562 (JX826494)	0.956	0.971	0.971	0.971	0.971	0.956	0.971	0.942	0.942	0.971	0.971	0.971	0.956	0.942	0.942	1	1	1	ID	1	1	1	1	1	1	1	1	1	0.985	1	1	1	0.942	0.956	0.985	0.985
Egypt/2010914559 (JX826492)	0.956	0.971	0.971	0.971	0.971	0.956	0.971	0.942	0.942	0.971	0.971	0.971	0.956	0.942	0.942	1	1	1	1	ID	1	1	1	1	1	1	1	1	0.985	1	1	1	0.942	0.956	0.985	0.985
Egypt/2010914547 (JX826488)	0.956	0.971	0.971	0.971	0.971	0.956	0.971	0.942	0.942	0.971	0.971	0.971	0.956	0.942	0.942	1	1	1	1	1	ID	1	1	1	1	1	1	1	0.985	1	1	1	0.942	0.956	0.985	0.985
Egypt/2010914550 (JX826489)	0.956	0.971	0.971	0.971	0.971	0.956	0.971	0.942	0.942	0.971	0.971	0.971	0.956	0.942	0.942	1	1	1	1	1	1	ID	1	1	1	1	1	1	0.985	1	1	1	0.942	0.956	0.985	0.985
Egypt/2010914556 (JX826490)	0.956	0.971	0.971	0.971	0.971	0.956	0.971	0.942	0.942	0.971	0.971	0.971	0.956	0.942	0.942	1	1	1	1	1	1	1	ID	1	1	1	1	1	0.985	1	1	1	0.942	0.956	0.985	0.985
Egypt/2010914558 (JX826491)	0.956	0.971	0.971	0.971	0.971	0.956	0.971	0.942	0.942	0.971	0.971	0.971	0.956	0.942	0.942	1	1	1	1	1	1	1	1	ID	1	1	1	1	0.985	1	1	1	0.942	0.956	0.985	0.985
Singapore/DSO26/05 (DQ443002)	0.956	0.971	0.971	0.971	0.971	0.956	0.971	0.942	0.942	0.971	0.971	0.971	0.956	0.942	0.942	1	1	1	1	1	1	1	1	1	ID	1	1	1	0.985	1	1	1	0.942	0.956	0.985	0.985
China Gungdong/H0367/07 (EU221289)	0.956	0.971	0.971	0.971	0.971	0.956	0.971	0.942	0.942	0.971	0.971	0.971	0.956	0.942	0.942	1	1	1	1	1	1	1	1	1	1	ID	1	1	0.985	1	1	1	0.942	0.956	0.985	0.985
China Yunnan/SJ5/07 (EU596578)	0.956	0.971	0.971	0.971	0.971	0.956	0.971	0.942	0.942	0.971	0.971	0.971	0.956	0.942	0.942	1	1	1	1	1	1	1	1	1	1	1	ID	1	0.985	1	1	1	0.942	0.956	0.985	0.985
China Yunnan/SF6/07 (EU596580)	0.956	0.971	0.971	0.971	0.971	0.956	0.971	0.942	0.942	0.971	0.971	0.971	0.956	0.942	0.942	1	1	1	1	1	1	1	1	1	1	1	1	ID	0.985	1	1	1	0.942	0.956	0.985	0.985
China Guangdong/H0358/07 (EU221290)	0.942	0.956	0.956	0.956	0.956	0.942	0.956	0.927	0.927	0.956	0.956	0.956	0.942	0.927	0.927	0.985	0.985	0.985	0.985	0.985	0.985	0.985	0.985	0.985	0.985	0.985	0.985	0.985	ID	0.985	0.985	0.985	0.927	0.942	0.971	0.971
China Gungdong/H0333/07 (EU221286)	0.956	0.971	0.971	0.971	0.971	0.956	0.971	0.942	0.942	0.971	0.971	0.971	0.956	0.942	0.942	1	1	1	1	1	1	1	1	1	1	1	1	1	0.985	ID	1	1	0.942	0.956	0.985	0.985
China Gungdong/H0383/07 (EU221293)	0.956	0.971	0.971	0.971	0.971	0.956	0.971	0.942	0.942	0.971	0.971	0.971	0.956	0.942	0.942	1	1	1	1	1	1	1	1	1	1	1	1	1	0.985	1	ID	1	0.942	0.956	0.985	0.985
China Yunnan/SF17/07 (GQ229396)	0.956	0.971	0.971	0.971	0.971	0.956	0.971	0.942	0.942	0.971	0.971	0.971	0.956	0.942	0.942	1	1	1	1	1	1	1	1	1	1	1	1	1	0.985	1	1	ID	0.942	0.956	0.985	0.985
China Beijing/1/88 (AB053981)	0.956	0.971	0.971	0.971	0.971	0.956	0.971	0.971	0.971	0.971	0.971	0.971	0.985	0.971	0.971	0.942	0.942	0.942	0.942	0.942	0.942	0.942	0.942	0.942	0.942	0.942	0.942	0.942	0.927	0.942	0.942	0.942	ID	0.985	0.956	0.956
China Liaoning/1/88 (AB053982)	0.971	0.985	0.985	0.985	0.985	0.971	0.985	0.985	0.985	0.985	0.985	0.985	1	0.985	0.985	0.956	0.956	0.956	0.956	0.956	0.956	0.956	0.956	0.956	0.956	0.956	0.956	0.956	0.942	0.956	0.956	0.956	0.985	ID	0.971	0.971
Japan Choshi/1/89 (AB053984)	0.971	0.985	0.985	0.985	0.985	0.971	0.985	0.956	0.956	0.985	0.985	0.985	0.971	0.956	0.956	0.985	0.985	0.985	0.985	0.985	0.985	0.985	0.985	0.985	0.985	0.985	0.985	0.985	0.971	0.985	0.985	0.985	0.956	0.971	ID	1
Singapore/1/88 (AB053983)	0.971	0.985	0.985	0.985	0.985	0.971	0.985	0.956	0.956	0.985	0.985	0.985	0.971	0.956	0.956	0.985	0.985	0.985	0.985	0.985	0.985	0.985	0.985	0.985	0.985	0.985	0.985	0.985	0.971	0.985	0.985	0.985	0.956	0.971	1	ID
