# Supplementary material for: A molecular investigative approach to an outbreak of acute hemorrhagic conjunctivitis in Egypt, October 2010
Source: Virol J. 2013 Mar 25;10:96. doi: 10.1186/1743-422X-10-96 (PMC3614871; doi:10.1186/1743-422X-10-96)
Supplement: Additional file 4 — VP1 nucleotide identity matrix. (XLSX 14 kb) [file 1743-422X-10-96-S4.xlsx]

## Sheet: identity mat
Sequence Identity Matrix
Input Alignment File: Z:\master\VP1\Ehab final BMC.fas
Seq->	Singapore/EH24/70 (D90457)	Egypt/2010914545 (KC676721)	Egypt/2010914547 (KC676722)	Egypt/2010914550 (KC676723)	Egypt/2010914556 (KC676724)	Egypt/2010914562 (KC676726)	Egypt/2010914555 (KC676725)	Brazil/10629/87 (EF015038)	Jamica/10628/87 (EF015037)	Dominican/10630/93 (EF015039)	USA Texas/10631/98 (EF015040)	India Mumbai/M121/07 (GU477574)	China/GD46/10 (JF742576)	China Zhejiang/04/10 (HQ699666)	China Jiangsugi/P15/10 (JN788299)	China Zhejiang/26/08 (GQ429288)	China Zhejiang/15/08 (GQ429286)	China Yunnan/SF9/07 (EU596587)	China Zhejiang/03/07 (GQ429279)	China/GD332/07 (JF742579)	China Yunnan/SJ3/07 (EU596581)	China/GD391/07 (JF742578)	China Yannan/SJ5/07 (EU596583)	India Mumbai/M140/07 (GU477582)	India Mumbai/M133/07 (GU477583)	Singapore/DSO52/05 (DQ443001)	Singapore/DSO26/05 (DQ443002)	China/03353SD/03 (GQ329725)	Spain/4181EV/04 (EU162076)	Spain/4188EV/04 (EU162072)	Spain/4192EV/04/ (EU162078)	Spain/4187EV/04 (EU162074)
Singapore/EH24/70 (D90457)	ID	0.857	0.857	0.857	0.857	0.857	0.856	0.885	0.88	0.871	0.863	0.857	0.866	0.864	0.859	0.849	0.848	0.852	0.853	0.851	0.853	0.852	0.852	0.852	0.849	0.853	0.852	0.858	0.851	0.857	0.856	0.852
Egypt/2010914545 (KC676721)	0.857	ID	1	1	1	1	0.998	0.886	0.883	0.917	0.916	0.96	0.981	0.977	0.979	0.953	0.952	0.953	0.954	0.957	0.957	0.955	0.955	0.952	0.953	0.948	0.949	0.943	0.935	0.941	0.94	0.936
Egypt/2010914547 (KC676722)	0.857	1	ID	1	1	1	0.998	0.886	0.883	0.917	0.916	0.96	0.981	0.977	0.979	0.953	0.952	0.953	0.954	0.957	0.957	0.955	0.955	0.952	0.953	0.948	0.949	0.943	0.935	0.941	0.94	0.936
Egypt/2010914550 (KC676723)	0.857	1	1	ID	1	1	0.998	0.886	0.883	0.917	0.916	0.96	0.981	0.977	0.979	0.953	0.952	0.953	0.954	0.957	0.957	0.955	0.955	0.952	0.953	0.948	0.949	0.943	0.935	0.941	0.94	0.936
Egypt/2010914556 (KC676724)	0.857	1	1	1	ID	1	0.998	0.886	0.883	0.917	0.916	0.96	0.981	0.977	0.979	0.953	0.952	0.953	0.954	0.957	0.957	0.955	0.955	0.952	0.953	0.948	0.949	0.943	0.935	0.941	0.94	0.936
Egypt/2010914562 (KC676726)	0.857	1	1	1	1	ID	0.998	0.886	0.883	0.917	0.916	0.96	0.981	0.977	0.979	0.953	0.952	0.953	0.954	0.957	0.957	0.955	0.955	0.952	0.953	0.948	0.949	0.943	0.935	0.941	0.94	0.936
Egypt/2010914555 (KC676725)	0.856	0.998	0.998	0.998	0.998	0.998	ID	0.885	0.882	0.916	0.915	0.962	0.979	0.976	0.978	0.952	0.95	0.952	0.953	0.955	0.955	0.954	0.954	0.95	0.952	0.946	0.948	0.941	0.934	0.94	0.939	0.935
Brazil/10629/87 (EF015038)	0.885	0.886	0.886	0.886	0.886	0.886	0.885	ID	0.994	0.925	0.92	0.885	0.892	0.883	0.883	0.881	0.88	0.883	0.882	0.885	0.885	0.883	0.883	0.888	0.886	0.891	0.892	0.9	0.896	0.898	0.897	0.893
Jamica/10628/87 (EF015037)	0.88	0.883	0.883	0.883	0.883	0.883	0.882	0.994	ID	0.92	0.917	0.882	0.89	0.881	0.881	0.878	0.877	0.881	0.88	0.882	0.882	0.881	0.881	0.886	0.883	0.888	0.89	0.897	0.893	0.896	0.895	0.891
Dominican/10630/93 (EF015039)	0.871	0.917	0.917	0.917	0.917	0.917	0.916	0.925	0.92	ID	0.984	0.919	0.926	0.922	0.922	0.92	0.919	0.92	0.919	0.921	0.921	0.92	0.92	0.925	0.925	0.925	0.926	0.949	0.941	0.945	0.946	0.943
USA Texas/10631/98 (EF015040)	0.863	0.916	0.916	0.916	0.916	0.916	0.915	0.92	0.917	0.984	ID	0.917	0.925	0.919	0.919	0.917	0.916	0.92	0.919	0.921	0.921	0.92	0.92	0.922	0.925	0.926	0.928	0.95	0.943	0.946	0.945	0.944
India Mumbai/M121/07 (GU477574)	0.857	0.96	0.96	0.96	0.96	0.96	0.962	0.885	0.882	0.919	0.917	ID	0.969	0.97	0.97	0.964	0.963	0.964	0.965	0.965	0.965	0.967	0.967	0.965	0.964	0.955	0.959	0.95	0.943	0.949	0.948	0.944
China/GD46/10 (JF742576)	0.866	0.981	0.981	0.981	0.981	0.981	0.979	0.892	0.89	0.926	0.925	0.969	ID	0.983	0.983	0.959	0.958	0.959	0.96	0.96	0.963	0.962	0.962	0.96	0.959	0.957	0.958	0.952	0.944	0.95	0.949	0.945
China Zhejiang/04/10 (HQ699666)	0.864	0.977	0.977	0.977	0.977	0.977	0.976	0.883	0.881	0.922	0.919	0.97	0.983	ID	0.992	0.96	0.959	0.96	0.962	0.962	0.964	0.963	0.963	0.962	0.96	0.953	0.957	0.95	0.943	0.949	0.948	0.944
China Jiangsugi/P15/10 (JN788299)	0.859	0.979	0.979	0.979	0.979	0.979	0.978	0.883	0.881	0.922	0.919	0.97	0.983	0.992	ID	0.958	0.957	0.958	0.959	0.959	0.962	0.96	0.96	0.959	0.958	0.953	0.957	0.95	0.943	0.949	0.948	0.944
China Zhejiang/26/08 (GQ429288)	0.849	0.953	0.953	0.953	0.953	0.953	0.952	0.881	0.878	0.92	0.917	0.964	0.959	0.96	0.958	ID	0.998	0.992	0.993	0.993	0.993	0.994	0.994	0.977	0.976	0.96	0.964	0.95	0.945	0.952	0.95	0.946
China Zhejiang/15/08 (GQ429286)	0.848	0.952	0.952	0.952	0.952	0.952	0.95	0.88	0.877	0.919	0.916	0.963	0.958	0.959	0.957	0.998	ID	0.991	0.992	0.992	0.992	0.993	0.993	0.976	0.974	0.959	0.963	0.949	0.944	0.95	0.949	0.945
China Yunnan/SF9/07 (EU596587)	0.852	0.953	0.953	0.953	0.953	0.953	0.952	0.883	0.881	0.92	0.92	0.964	0.959	0.96	0.958	0.992	0.991	ID	0.996	0.996	0.996	0.997	0.997	0.977	0.978	0.963	0.967	0.953	0.948	0.954	0.95	0.949
China Zhejiang/03/07 (GQ429279)	0.853	0.954	0.954	0.954	0.954	0.954	0.953	0.882	0.88	0.919	0.919	0.965	0.96	0.962	0.959	0.993	0.992	0.996	ID	0.997	0.997	0.998	0.998	0.978	0.979	0.964	0.968	0.957	0.949	0.955	0.952	0.95
China/GD332/07 (JF742579)	0.851	0.957	0.957	0.957	0.957	0.957	0.955	0.885	0.882	0.921	0.921	0.965	0.96	0.962	0.959	0.993	0.992	0.996	0.997	ID	0.997	0.998	0.998	0.978	0.982	0.964	0.968	0.954	0.949	0.955	0.952	0.95
China Yunnan/SJ3/07 (EU596581)	0.853	0.957	0.957	0.957	0.957	0.957	0.955	0.885	0.882	0.921	0.921	0.965	0.963	0.964	0.962	0.993	0.992	0.996	0.997	0.997	ID	0.998	0.998	0.978	0.979	0.964	0.968	0.957	0.952	0.958	0.954	0.953
China/GD391/07 (JF742578)	0.852	0.955	0.955	0.955	0.955	0.955	0.954	0.883	0.881	0.92	0.92	0.967	0.962	0.963	0.96	0.994	0.993	0.997	0.998	0.998	0.998	ID	1	0.979	0.981	0.965	0.969	0.955	0.95	0.957	0.953	0.952
China Yannan/SJ5/07 (EU596583)	0.852	0.955	0.955	0.955	0.955	0.955	0.954	0.883	0.881	0.92	0.92	0.967	0.962	0.963	0.96	0.994	0.993	0.997	0.998	0.998	0.998	1	ID	0.979	0.981	0.965	0.969	0.955	0.95	0.957	0.953	0.952
India Mumbai/M140/07 (GU477582)	0.852	0.952	0.952	0.952	0.952	0.952	0.95	0.888	0.886	0.925	0.922	0.965	0.96	0.962	0.959	0.977	0.976	0.977	0.978	0.978	0.978	0.979	0.979	ID	0.993	0.965	0.969	0.958	0.95	0.957	0.955	0.952
India Mumbai/M133/07 (GU477583)	0.849	0.953	0.953	0.953	0.953	0.953	0.952	0.886	0.883	0.925	0.925	0.964	0.959	0.96	0.958	0.976	0.974	0.978	0.979	0.982	0.979	0.981	0.981	0.993	ID	0.965	0.969	0.958	0.95	0.957	0.953	0.952
Singapore/DSO52/05 (DQ443001)	0.853	0.948	0.948	0.948	0.948	0.948	0.946	0.891	0.888	0.925	0.926	0.955	0.957	0.953	0.953	0.96	0.959	0.963	0.964	0.964	0.964	0.965	0.965	0.965	0.965	ID	0.996	0.967	0.959	0.965	0.962	0.96
Singapore/DSO26/05 (DQ443002)	0.852	0.949	0.949	0.949	0.949	0.949	0.948	0.892	0.89	0.926	0.928	0.959	0.958	0.957	0.957	0.964	0.963	0.967	0.968	0.968	0.968	0.969	0.969	0.969	0.969	0.996	ID	0.968	0.96	0.967	0.963	0.962
China/03353SD/03 (GQ329725)	0.858	0.943	0.943	0.943	0.943	0.943	0.941	0.9	0.897	0.949	0.95	0.95	0.952	0.95	0.95	0.95	0.949	0.953	0.957	0.954	0.957	0.955	0.955	0.958	0.958	0.967	0.968	ID	0.987	0.991	0.989	0.988
Spain/4181EV/04 (EU162076)	0.851	0.935	0.935	0.935	0.935	0.935	0.934	0.896	0.893	0.941	0.943	0.943	0.944	0.943	0.943	0.945	0.944	0.948	0.949	0.949	0.952	0.95	0.95	0.95	0.95	0.959	0.96	0.987	ID	0.992	0.992	0.991
Spain/4188EV/04 (EU162072)	0.857	0.941	0.941	0.941	0.941	0.941	0.94	0.898	0.896	0.945	0.946	0.949	0.95	0.949	0.949	0.952	0.95	0.954	0.955	0.955	0.958	0.957	0.957	0.957	0.957	0.965	0.967	0.991	0.992	ID	0.994	0.993
Spain/4192EV/04/ (EU162078)	0.856	0.94	0.94	0.94	0.94	0.94	0.939	0.897	0.895	0.946	0.945	0.948	0.949	0.948	0.948	0.95	0.949	0.95	0.952	0.952	0.954	0.953	0.953	0.955	0.953	0.962	0.963	0.989	0.992	0.994	ID	0.996
Spain/4187EV/04 (EU162074)	0.852	0.936	0.936	0.936	0.936	0.936	0.935	0.893	0.891	0.943	0.944	0.944	0.945	0.944	0.944	0.946	0.945	0.949	0.95	0.95	0.953	0.952	0.952	0.952	0.952	0.96	0.962	0.988	0.991	0.993	0.996	ID
