# Supplementary material for: A molecular investigative approach to an outbreak of acute hemorrhagic conjunctivitis in Egypt, October 2010
Source: Virol J. 2013 Mar 25;10:96. doi: 10.1186/1743-422X-10-96 (PMC3614871; doi:10.1186/1743-422X-10-96)
Supplement: Additional file 5 — VP1 amino acid identity matrix (XLSX 16 kb) [file 1743-422X-10-96-S5.xlsx]

## Sheet: amino Acid identity Matrix
Sequence Identity Matrix
Input Alignment File: Z:\master\VP1\Ehab final BMC.fas
Seq->	Singapore/EH24/70 (D90457)	Egypt/2010914545 (KC676721)	Egypt/2010914547 (KC676722)	Egypt/2010914550 (KC676723)	Egypt/2010914556 (KC676724)	Egypt/2010914562 (KC676726)	Egypt/2010914555 (KC676725)	Brazil/10629/87 (EF015038)	Jamica/10628/87 (EF015037)	Dominican/10630/93 (EF015039)	USA Texas/10631/98 (EF015040)	India Mumbai/M121/07 (GU477574)	China/GD46/10 (JF742576)	China Zhejiang/04/10 (HQ699666)	China Jiangsugi/P15/10 (JN788299)	China Zhejiang/26/08 (GQ429288)	China Zhejiang/15/08 (GQ429286)	China Yunnan/SF9/07 (EU596587)	China Zhejiang/03/07 (GQ429279)	China/GD332/07 (JF742579)	China Yunnan/SJ3/07 (EU596581)	China/GD391/07 (JF742578)	China Yannan/SJ5/07 (EU596583)	India Mumbai/M140/07 (GU477582)	India Mumbai/M133/07 (GU477583)	Singapore/DSO52/05 (DQ443001)	Singapore/DSO26/05 (DQ443002)	China/03353SD/03 (GQ329725)	Spain/4181EV/04 (EU162076)	Spain/4188EV/04 (EU162072)	Spain/4192EV/04/ (EU162078)	Spain/4187EV/04 (EU162074)
Singapore/EH24/70 (D90457)	ID	0.95	0.95	0.95	0.95	0.95	0.95	0.958	0.954	0.958	0.958	0.95	0.95	0.95	0.943	0.946	0.946	0.946	0.954	0.95	0.95	0.95	0.95	0.95	0.95	0.95	0.95	0.954	0.95	0.95	0.95	0.946
Egypt/2010914545 (KC676721)	0.95	ID	1	1	1	1	1	0.984	0.981	0.984	0.984	1	1	1	0.992	0.996	0.996	0.996	0.996	1	1	1	1	1	1	1	1	0.992	0.996	0.996	0.996	0.992
Egypt/2010914547 (KC676722)	0.95	1	ID	1	1	1	1	0.984	0.981	0.984	0.984	1	1	1	0.992	0.996	0.996	0.996	0.996	1	1	1	1	1	1	1	1	0.992	0.996	0.996	0.996	0.992
Egypt/2010914550 (KC676723)	0.95	1	1	ID	1	1	1	0.984	0.981	0.984	0.984	1	1	1	0.992	0.996	0.996	0.996	0.996	1	1	1	1	1	1	1	1	0.992	0.996	0.996	0.996	0.992
Egypt/2010914556 (KC676724)	0.95	1	1	1	ID	1	1	0.984	0.981	0.984	0.984	1	1	1	0.992	0.996	0.996	0.996	0.996	1	1	1	1	1	1	1	1	0.992	0.996	0.996	0.996	0.992
Egypt/2010914562 (KC676726)	0.95	1	1	1	1	ID	1	0.984	0.981	0.984	0.984	1	1	1	0.992	0.996	0.996	0.996	0.996	1	1	1	1	1	1	1	1	0.992	0.996	0.996	0.996	0.992
Egypt/2010914555 (KC676725)	0.95	1	1	1	1	1	ID	0.984	0.981	0.984	0.984	1	1	1	0.992	0.996	0.996	0.996	0.996	1	1	1	1	1	1	1	1	0.992	0.996	0.996	0.996	0.992
Brazil/10629/87 (EF015038)	0.958	0.984	0.984	0.984	0.984	0.984	0.984	ID	0.996	1	1	0.984	0.984	0.984	0.977	0.981	0.981	0.981	0.981	0.984	0.984	0.984	0.984	0.984	0.984	0.984	0.984	0.981	0.984	0.984	0.984	0.981
Jamica/10628/87 (EF015037)	0.954	0.981	0.981	0.981	0.981	0.981	0.981	0.996	ID	0.996	0.996	0.981	0.981	0.981	0.973	0.977	0.977	0.977	0.977	0.981	0.981	0.981	0.981	0.981	0.981	0.981	0.981	0.977	0.981	0.981	0.981	0.977
Dominican/10630/93 (EF015039)	0.958	0.984	0.984	0.984	0.984	0.984	0.984	1	0.996	ID	1	0.984	0.984	0.984	0.977	0.981	0.981	0.981	0.981	0.984	0.984	0.984	0.984	0.984	0.984	0.984	0.984	0.981	0.984	0.984	0.984	0.981
USA Texas/10631/98 (EF015040)	0.958	0.984	0.984	0.984	0.984	0.984	0.984	1	0.996	1	ID	0.984	0.984	0.984	0.977	0.981	0.981	0.981	0.981	0.984	0.984	0.984	0.984	0.984	0.984	0.984	0.984	0.981	0.984	0.984	0.984	0.981
India Mumbai/M121/07 (GU477574)	0.95	1	1	1	1	1	1	0.984	0.981	0.984	0.984	ID	1	1	0.992	0.996	0.996	0.996	0.996	1	1	1	1	1	1	1	1	0.992	0.996	0.996	0.996	0.992
China/GD46/10 (JF742576)	0.95	1	1	1	1	1	1	0.984	0.981	0.984	0.984	1	ID	1	0.992	0.996	0.996	0.996	0.996	1	1	1	1	1	1	1	1	0.992	0.996	0.996	0.996	0.992
China Zhejiang/04/10 (HQ699666)	0.95	1	1	1	1	1	1	0.984	0.981	0.984	0.984	1	1	ID	0.992	0.996	0.996	0.996	0.996	1	1	1	1	1	1	1	1	0.992	0.996	0.996	0.996	0.992
China Jiangsugi/P15/10 (JN788299)	0.943	0.992	0.992	0.992	0.992	0.992	0.992	0.977	0.973	0.977	0.977	0.992	0.992	0.992	ID	0.988	0.988	0.988	0.988	0.992	0.992	0.992	0.992	0.992	0.992	0.992	0.992	0.984	0.988	0.988	0.988	0.984
China Zhejiang/26/08 (GQ429288)	0.946	0.996	0.996	0.996	0.996	0.996	0.996	0.981	0.977	0.981	0.981	0.996	0.996	0.996	0.988	ID	1	0.992	0.992	0.996	0.996	0.996	0.996	0.996	0.996	0.996	0.996	0.988	0.992	0.992	0.992	0.988
China Zhejiang/15/08 (GQ429286)	0.946	0.996	0.996	0.996	0.996	0.996	0.996	0.981	0.977	0.981	0.981	0.996	0.996	0.996	0.988	1	ID	0.992	0.992	0.996	0.996	0.996	0.996	0.996	0.996	0.996	0.996	0.988	0.992	0.992	0.992	0.988
China Yunnan/SF9/07 (EU596587)	0.946	0.996	0.996	0.996	0.996	0.996	0.996	0.981	0.977	0.981	0.981	0.996	0.996	0.996	0.988	0.992	0.992	ID	0.992	0.996	0.996	0.996	0.996	0.996	0.996	0.996	0.996	0.988	0.992	0.992	0.992	0.988
China Zhejiang/03/07 (GQ429279)	0.954	0.996	0.996	0.996	0.996	0.996	0.996	0.981	0.977	0.981	0.981	0.996	0.996	0.996	0.988	0.992	0.992	0.992	ID	0.996	0.996	0.996	0.996	0.996	0.996	0.996	0.996	0.996	0.992	0.992	0.992	0.988
China/GD332/07 (JF742579)	0.95	1	1	1	1	1	1	0.984	0.981	0.984	0.984	1	1	1	0.992	0.996	0.996	0.996	0.996	ID	1	1	1	1	1	1	1	0.992	0.996	0.996	0.996	0.992
China Yunnan/SJ3/07 (EU596581)	0.95	1	1	1	1	1	1	0.984	0.981	0.984	0.984	1	1	1	0.992	0.996	0.996	0.996	0.996	1	ID	1	1	1	1	1	1	0.992	0.996	0.996	0.996	0.992
China/GD391/07 (JF742578)	0.95	1	1	1	1	1	1	0.984	0.981	0.984	0.984	1	1	1	0.992	0.996	0.996	0.996	0.996	1	1	ID	1	1	1	1	1	0.992	0.996	0.996	0.996	0.992
China Yannan/SJ5/07 (EU596583)	0.95	1	1	1	1	1	1	0.984	0.981	0.984	0.984	1	1	1	0.992	0.996	0.996	0.996	0.996	1	1	1	ID	1	1	1	1	0.992	0.996	0.996	0.996	0.992
India Mumbai/M140/07 (GU477582)	0.95	1	1	1	1	1	1	0.984	0.981	0.984	0.984	1	1	1	0.992	0.996	0.996	0.996	0.996	1	1	1	1	ID	1	1	1	0.992	0.996	0.996	0.996	0.992
India Mumbai/M133/07 (GU477583)	0.95	1	1	1	1	1	1	0.984	0.981	0.984	0.984	1	1	1	0.992	0.996	0.996	0.996	0.996	1	1	1	1	1	ID	1	1	0.992	0.996	0.996	0.996	0.992
Singapore/DSO52/05 (DQ443001)	0.95	1	1	1	1	1	1	0.984	0.981	0.984	0.984	1	1	1	0.992	0.996	0.996	0.996	0.996	1	1	1	1	1	1	ID	1	0.992	0.996	0.996	0.996	0.992
Singapore/DSO26/05 (DQ443002)	0.95	1	1	1	1	1	1	0.984	0.981	0.984	0.984	1	1	1	0.992	0.996	0.996	0.996	0.996	1	1	1	1	1	1	1	ID	0.992	0.996	0.996	0.996	0.992
China/03353SD/03 (GQ329725)	0.954	0.992	0.992	0.992	0.992	0.992	0.992	0.981	0.977	0.981	0.981	0.992	0.992	0.992	0.984	0.988	0.988	0.988	0.996	0.992	0.992	0.992	0.992	0.992	0.992	0.992	0.992	ID	0.996	0.996	0.996	0.992
Spain/4181EV/04 (EU162076)	0.95	0.996	0.996	0.996	0.996	0.996	0.996	0.984	0.981	0.984	0.984	0.996	0.996	0.996	0.988	0.992	0.992	0.992	0.992	0.996	0.996	0.996	0.996	0.996	0.996	0.996	0.996	0.996	ID	1	1	0.996
Spain/4188EV/04 (EU162072)	0.95	0.996	0.996	0.996	0.996	0.996	0.996	0.984	0.981	0.984	0.984	0.996	0.996	0.996	0.988	0.992	0.992	0.992	0.992	0.996	0.996	0.996	0.996	0.996	0.996	0.996	0.996	0.996	1	ID	1	0.996
Spain/4192EV/04/ (EU162078)	0.95	0.996	0.996	0.996	0.996	0.996	0.996	0.984	0.981	0.984	0.984	0.996	0.996	0.996	0.988	0.992	0.992	0.992	0.992	0.996	0.996	0.996	0.996	0.996	0.996	0.996	0.996	0.996	1	1	ID	0.996
Spain/4187EV/04 (EU162074)	0.946	0.992	0.992	0.992	0.992	0.992	0.992	0.981	0.977	0.981	0.981	0.992	0.992	0.992	0.984	0.988	0.988	0.988	0.988	0.992	0.992	0.992	0.992	0.992	0.992	0.992	0.992	0.992	0.996	0.996	0.996	ID
