# Supplementary material for: A molecular investigative approach to an outbreak of acute hemorrhagic conjunctivitis in Egypt, October 2010
Source: Virol J. 2013 Mar 25;10:96. doi: 10.1186/1743-422X-10-96 (PMC3614871; doi:10.1186/1743-422X-10-96)
Supplement: Additional file 6 — 3c nucleotide identity matrix. (XLSX 23 kb) [file 1743-422X-10-96-S6.xlsx]

## Sheet: 3c nucleotide identity matrix
Sequence Identity Matrix
Input Alignment File: Z:\master\New Folder\3C tree BMC format normal brackets.fas
Seq->	Singapore/2/70 (D10296)	Singapore/3/70 (D10295)	Singapore/EH24/70 (D90457)	China/GD46/10 (JF742576)	Egypt/2010914555 (JX826499)	Egypt/2010914562 (JX826500)	Egypt/2010914556 (JX826497)	Egypt/2010914547 (JX826495)	Egypt/2010914550 (JX826496)	Egypt/2010914558 (JX826498)	India Mumbai/M114/07 (GU477570)	China Guangdong/391/07 (EU409818)	China Guangdong/332/07 (EU409823)	China Yunnan/SJ3/07 (GQ229400)	China Guangdong/333/07 (EU409822)	French Guiana/180-917/03 (AY876186)	French Guiana/196-924/03 (AY876192)	French Guiana/194-922/03 (AY876190)	South Korea Seoul/14/02 (AY216790)	French Guiana/806033486/03 (AY876185)	South Korea Seoul/8/02 (AY216784)	Taiwan/K563/06 (AB473410)	India Mumbai/M110/07 (GU477562)	Cuba/107/09 (HM156615)	Cuba/167/09 (HM156617)	Taiwan/K987/07 (AB473425)	Taiwan/K608/06 (AB473419)	Singapore/2/75 (D10299)	Singapore/1/75 (D10298)	Shanghai/1/86 (D10302)	Taiwan/2/85 (D10305)	Japan Okinawa/1/86 (D10311)	Taiwan/V 150/86 (D13273)	Japan Kanagawa/1/86 (D10267)	Ghana/3/87 (D10314)	Ghana/2/87 (D10313)	Ghana/1/87 (D10312)	Pakistan Islamabad/1/86 (D10315)	Singapore/1/87 (D10316)	Hong Kong/1/88 (D10320)	Japan Isumi/1/88 (D10272)	China Beijing/1/88 (D10317)	Singapore/1/88 (D10322)	Taiwan/804/89 (D13284)	Taiwan/740/89 (D13283)	Japan Mobara/1/89 (D10277)	Taiwan/590/88 (D13278)
Singapore/2/70 (D10296)	ID	0.99	0.992	0.859	0.852	0.852	0.852	0.852	0.852	0.852	0.867	0.859	0.865	0.859	0.865	0.805	0.801	0.806	0.863	0.775	0.861	0.788	0.861	0.794	0.797	0.797	0.801	0.91	0.914	0.896	0.888	0.888	0.888	0.894	0.888	0.888	0.888	0.897	0.89	0.888	0.892	0.89	0.89	0.89	0.888	0.888	0.888
Singapore/3/70 (D10295)	0.99	ID	0.994	0.861	0.854	0.854	0.854	0.854	0.854	0.854	0.868	0.857	0.863	0.857	0.863	0.808	0.805	0.81	0.865	0.775	0.863	0.792	0.863	0.797	0.801	0.801	0.805	0.91	0.912	0.89	0.887	0.887	0.887	0.892	0.887	0.883	0.883	0.896	0.888	0.887	0.89	0.888	0.888	0.888	0.887	0.887	0.887
Singapore/EH24/70 (D90457)	0.992	0.994	ID	0.863	0.856	0.856	0.856	0.856	0.856	0.856	0.87	0.859	0.865	0.859	0.865	0.808	0.805	0.806	0.867	0.779	0.865	0.792	0.865	0.797	0.801	0.801	0.805	0.91	0.914	0.892	0.888	0.888	0.888	0.894	0.888	0.888	0.888	0.897	0.89	0.888	0.892	0.89	0.89	0.89	0.888	0.888	0.888
China/GD46/10 (JF742576)	0.859	0.861	0.863	ID	0.978	0.979	0.979	0.979	0.979	0.979	0.938	0.934	0.934	0.934	0.936	0.883	0.879	0.883	0.95	0.854	0.945	0.876	0.965	0.896	0.896	0.888	0.888	0.887	0.89	0.89	0.918	0.914	0.918	0.919	0.91	0.903	0.907	0.91	0.905	0.903	0.907	0.905	0.908	0.908	0.91	0.907	0.907
Egypt/2010914555 (JX826499)	0.852	0.854	0.856	0.978	ID	0.998	0.998	0.998	0.998	0.998	0.934	0.93	0.934	0.934	0.936	0.881	0.877	0.877	0.943	0.848	0.941	0.876	0.967	0.899	0.899	0.888	0.888	0.876	0.879	0.885	0.912	0.908	0.912	0.91	0.899	0.896	0.899	0.905	0.899	0.897	0.901	0.899	0.903	0.903	0.905	0.901	0.901
Egypt/2010914562 (JX826500)	0.852	0.854	0.856	0.979	0.998	ID	1	1	1	1	0.936	0.932	0.936	0.936	0.938	0.883	0.879	0.879	0.945	0.85	0.943	0.877	0.969	0.901	0.901	0.89	0.89	0.876	0.879	0.885	0.912	0.908	0.912	0.91	0.899	0.896	0.899	0.905	0.899	0.897	0.901	0.899	0.903	0.903	0.905	0.901	0.901
Egypt/2010914556 (JX826497)	0.852	0.854	0.856	0.979	0.998	1	ID	1	1	1	0.936	0.932	0.936	0.936	0.938	0.883	0.879	0.879	0.945	0.85	0.943	0.877	0.969	0.901	0.901	0.89	0.89	0.876	0.879	0.885	0.912	0.908	0.912	0.91	0.899	0.896	0.899	0.905	0.899	0.897	0.901	0.899	0.903	0.903	0.905	0.901	0.901
Egypt/2010914547 (JX826495)	0.852	0.854	0.856	0.979	0.998	1	1	ID	1	1	0.936	0.932	0.936	0.936	0.938	0.883	0.879	0.879	0.945	0.85	0.943	0.877	0.969	0.901	0.901	0.89	0.89	0.876	0.879	0.885	0.912	0.908	0.912	0.91	0.899	0.896	0.899	0.905	0.899	0.897	0.901	0.899	0.903	0.903	0.905	0.901	0.901
Egypt/2010914550 (JX826496)	0.852	0.854	0.856	0.979	0.998	1	1	1	ID	1	0.936	0.932	0.936	0.936	0.938	0.883	0.879	0.879	0.945	0.85	0.943	0.877	0.969	0.901	0.901	0.89	0.89	0.876	0.879	0.885	0.912	0.908	0.912	0.91	0.899	0.896	0.899	0.905	0.899	0.897	0.901	0.899	0.903	0.903	0.905	0.901	0.901
Egypt/2010914558 (JX826498)	0.852	0.854	0.856	0.979	0.998	1	1	1	1	ID	0.936	0.932	0.936	0.936	0.938	0.883	0.879	0.879	0.945	0.85	0.943	0.877	0.969	0.901	0.901	0.89	0.89	0.876	0.879	0.885	0.912	0.908	0.912	0.91	0.899	0.896	0.899	0.905	0.899	0.897	0.901	0.899	0.903	0.903	0.905	0.901	0.901
India Mumbai/M114/07 (GU477570)	0.867	0.868	0.87	0.938	0.934	0.936	0.936	0.936	0.936	0.936	ID	0.978	0.978	0.978	0.979	0.894	0.89	0.89	0.959	0.859	0.95	0.887	0.963	0.888	0.892	0.896	0.903	0.89	0.894	0.892	0.912	0.912	0.916	0.918	0.91	0.91	0.91	0.916	0.907	0.905	0.908	0.907	0.918	0.914	0.916	0.912	0.912
China Guangdong/391/07 (EU409818)	0.859	0.857	0.859	0.934	0.93	0.932	0.932	0.932	0.932	0.932	0.978	ID	0.989	0.989	0.99	0.888	0.885	0.892	0.959	0.861	0.95	0.888	0.963	0.887	0.89	0.894	0.901	0.883	0.887	0.888	0.905	0.905	0.908	0.91	0.903	0.907	0.907	0.905	0.899	0.897	0.901	0.899	0.91	0.91	0.912	0.908	0.908
China Guangdong/332/07 (EU409823)	0.865	0.863	0.865	0.934	0.934	0.936	0.936	0.936	0.936	0.936	0.978	0.989	ID	0.992	0.994	0.888	0.885	0.892	0.959	0.861	0.95	0.888	0.963	0.887	0.89	0.894	0.901	0.887	0.89	0.892	0.908	0.908	0.912	0.914	0.907	0.91	0.91	0.912	0.903	0.901	0.905	0.903	0.91	0.91	0.912	0.908	0.908
China Yunnan/SJ3/07 (GQ229400)	0.859	0.857	0.859	0.934	0.934	0.936	0.936	0.936	0.936	0.936	0.978	0.989	0.992	ID	0.994	0.89	0.887	0.894	0.959	0.863	0.95	0.89	0.963	0.888	0.892	0.896	0.903	0.887	0.89	0.888	0.905	0.905	0.908	0.91	0.903	0.907	0.907	0.905	0.899	0.897	0.901	0.899	0.91	0.91	0.912	0.908	0.908
China Guangdong/333/07 (EU409822)	0.865	0.863	0.865	0.936	0.936	0.938	0.938	0.938	0.938	0.938	0.979	0.99	0.994	0.994	ID	0.89	0.887	0.894	0.961	0.863	0.952	0.89	0.965	0.888	0.892	0.896	0.903	0.885	0.888	0.89	0.907	0.907	0.91	0.912	0.905	0.908	0.908	0.907	0.901	0.899	0.903	0.901	0.912	0.912	0.914	0.91	0.91
French Guiana/180-917/03 (AY876186)	0.805	0.808	0.808	0.883	0.881	0.883	0.883	0.883	0.883	0.883	0.894	0.888	0.888	0.89	0.89	ID	0.992	0.98	0.912	0.949	0.921	0.954	0.901	0.964	0.968	0.968	0.976	0.839	0.841	0.839	0.856	0.856	0.859	0.861	0.857	0.857	0.857	0.859	0.856	0.857	0.859	0.859	0.868	0.865	0.867	0.863	0.863
French Guiana/196-924/03 (AY876192)	0.801	0.805	0.805	0.879	0.877	0.879	0.879	0.879	0.879	0.879	0.89	0.885	0.885	0.887	0.887	0.992	ID	0.98	0.912	0.947	0.921	0.951	0.897	0.96	0.964	0.964	0.972	0.832	0.834	0.836	0.856	0.856	0.859	0.861	0.854	0.854	0.854	0.856	0.852	0.854	0.856	0.856	0.865	0.861	0.863	0.859	0.859
French Guiana/194-922/03 (AY876190)	0.806	0.81	0.806	0.883	0.877	0.879	0.879	0.879	0.879	0.879	0.89	0.892	0.892	0.894	0.894	0.98	0.98	ID	0.923	0.958	0.928	0.958	0.901	0.96	0.964	0.968	0.976	0.841	0.843	0.846	0.867	0.867	0.87	0.872	0.865	0.861	0.861	0.867	0.863	0.861	0.863	0.863	0.876	0.872	0.874	0.87	0.87
South Korea Seoul/14/02 (AY216790)	0.863	0.865	0.867	0.95	0.943	0.945	0.945	0.945	0.945	0.945	0.959	0.959	0.959	0.959	0.961	0.912	0.912	0.923	ID	0.892	0.983	0.892	0.969	0.894	0.897	0.901	0.908	0.896	0.899	0.91	0.93	0.93	0.934	0.936	0.927	0.927	0.927	0.93	0.925	0.923	0.927	0.925	0.939	0.932	0.934	0.93	0.93
French Guiana/806033486/03 (AY876185)	0.775	0.775	0.779	0.854	0.848	0.85	0.85	0.85	0.85	0.85	0.859	0.861	0.861	0.863	0.863	0.949	0.947	0.958	0.892	ID	0.897	0.929	0.87	0.931	0.935	0.939	0.947	0.81	0.812	0.817	0.837	0.837	0.841	0.843	0.836	0.836	0.836	0.837	0.834	0.832	0.834	0.834	0.846	0.843	0.845	0.841	0.841
South Korea Seoul/8/02 (AY216784)	0.861	0.863	0.865	0.945	0.941	0.943	0.943	0.943	0.943	0.943	0.95	0.95	0.95	0.95	0.952	0.921	0.921	0.928	0.983	0.897	ID	0.897	0.967	0.902	0.906	0.906	0.913	0.894	0.897	0.905	0.925	0.925	0.928	0.93	0.921	0.921	0.921	0.925	0.919	0.918	0.921	0.919	0.932	0.928	0.93	0.927	0.927
Taiwan/K563/06 (AB473410)	0.788	0.792	0.792	0.876	0.876	0.877	0.877	0.877	0.877	0.877	0.887	0.888	0.888	0.89	0.89	0.954	0.951	0.958	0.892	0.929	0.897	ID	0.899	0.962	0.966	0.974	0.978	0.826	0.828	0.826	0.846	0.843	0.846	0.848	0.845	0.841	0.845	0.843	0.839	0.837	0.839	0.839	0.852	0.848	0.85	0.846	0.846
India Mumbai/M110/07 (GU477562)	0.861	0.863	0.865	0.965	0.967	0.969	0.969	0.969	0.969	0.969	0.963	0.963	0.963	0.963	0.965	0.901	0.897	0.901	0.969	0.87	0.967	0.899	ID	0.919	0.923	0.912	0.916	0.896	0.899	0.901	0.921	0.921	0.925	0.927	0.919	0.912	0.916	0.925	0.916	0.914	0.918	0.916	0.923	0.923	0.925	0.921	0.921
Cuba/107/09 (HM156615)	0.794	0.797	0.797	0.896	0.899	0.901	0.901	0.901	0.901	0.901	0.888	0.887	0.887	0.888	0.888	0.964	0.96	0.96	0.894	0.931	0.902	0.962	0.919	ID	0.996	0.976	0.98	0.83	0.832	0.828	0.848	0.848	0.852	0.854	0.848	0.845	0.848	0.852	0.852	0.846	0.848	0.848	0.854	0.854	0.856	0.852	0.852
Cuba/167/09 (HM156617)	0.797	0.801	0.801	0.896	0.899	0.901	0.901	0.901	0.901	0.901	0.892	0.89	0.89	0.892	0.892	0.968	0.964	0.964	0.897	0.935	0.906	0.966	0.923	0.996	ID	0.98	0.984	0.834	0.836	0.832	0.852	0.852	0.856	0.857	0.852	0.848	0.852	0.856	0.852	0.846	0.848	0.848	0.857	0.857	0.859	0.856	0.856
Taiwan/K987/07 (AB473425)	0.797	0.801	0.801	0.888	0.888	0.89	0.89	0.89	0.89	0.89	0.896	0.894	0.894	0.896	0.896	0.968	0.964	0.968	0.901	0.939	0.906	0.974	0.912	0.976	0.98	ID	0.992	0.834	0.836	0.839	0.859	0.856	0.859	0.861	0.852	0.845	0.848	0.856	0.848	0.846	0.848	0.848	0.861	0.857	0.863	0.859	0.859
Taiwan/K608/06 (AB473419)	0.801	0.805	0.805	0.888	0.888	0.89	0.89	0.89	0.89	0.89	0.903	0.901	0.901	0.903	0.903	0.976	0.972	0.976	0.908	0.947	0.913	0.978	0.916	0.98	0.984	0.992	ID	0.837	0.839	0.836	0.856	0.856	0.859	0.861	0.856	0.848	0.852	0.856	0.852	0.85	0.852	0.852	0.865	0.861	0.863	0.859	0.859
Singapore/2/75 (D10299)	0.91	0.91	0.91	0.887	0.876	0.876	0.876	0.876	0.876	0.876	0.89	0.883	0.887	0.887	0.885	0.839	0.832	0.841	0.896	0.81	0.894	0.826	0.896	0.83	0.834	0.834	0.837	ID	0.996	0.918	0.934	0.934	0.934	0.939	0.93	0.916	0.919	0.927	0.925	0.923	0.927	0.925	0.921	0.918	0.916	0.916	0.916
Singapore/1/75 (D10298)	0.914	0.912	0.914	0.89	0.879	0.879	0.879	0.879	0.879	0.879	0.894	0.887	0.89	0.89	0.888	0.841	0.834	0.843	0.899	0.812	0.897	0.828	0.899	0.832	0.836	0.836	0.839	0.996	ID	0.921	0.938	0.938	0.938	0.943	0.934	0.919	0.923	0.93	0.928	0.927	0.93	0.928	0.925	0.921	0.919	0.919	0.919
Shanghai/1/86 (D10302)	0.896	0.89	0.892	0.89	0.885	0.885	0.885	0.885	0.885	0.885	0.892	0.888	0.892	0.888	0.89	0.839	0.836	0.846	0.91	0.817	0.905	0.826	0.901	0.828	0.832	0.839	0.836	0.918	0.921	ID	0.958	0.958	0.954	0.956	0.958	0.95	0.95	0.965	0.959	0.958	0.961	0.959	0.959	0.959	0.958	0.958	0.958
Taiwan/2/85 (D10305)	0.888	0.887	0.888	0.918	0.912	0.912	0.912	0.912	0.912	0.912	0.912	0.905	0.908	0.905	0.907	0.856	0.856	0.867	0.93	0.837	0.925	0.846	0.921	0.848	0.852	0.859	0.856	0.934	0.938	0.958	ID	0.992	0.992	0.994	0.963	0.952	0.956	0.967	0.965	0.959	0.963	0.961	0.958	0.954	0.956	0.956	0.956
Japan Okinawa/1/86 (D10311)	0.888	0.887	0.888	0.914	0.908	0.908	0.908	0.908	0.908	0.908	0.912	0.905	0.908	0.905	0.907	0.856	0.856	0.867	0.93	0.837	0.925	0.843	0.921	0.848	0.852	0.856	0.856	0.934	0.938	0.958	0.992	ID	0.992	0.994	0.963	0.952	0.956	0.967	0.965	0.959	0.963	0.961	0.958	0.954	0.956	0.959	0.956
Taiwan/V 150/86 (D13273)	0.888	0.887	0.888	0.918	0.912	0.912	0.912	0.912	0.912	0.912	0.916	0.908	0.912	0.908	0.91	0.859	0.859	0.87	0.934	0.841	0.928	0.846	0.925	0.852	0.856	0.859	0.859	0.934	0.938	0.954	0.992	0.992	ID	0.994	0.963	0.952	0.956	0.967	0.965	0.959	0.963	0.961	0.958	0.954	0.959	0.956	0.956
Japan Kanagawa/1/86 (D10267)	0.894	0.892	0.894	0.919	0.91	0.91	0.91	0.91	0.91	0.91	0.918	0.91	0.914	0.91	0.912	0.861	0.861	0.872	0.936	0.843	0.93	0.848	0.927	0.854	0.857	0.861	0.861	0.939	0.943	0.956	0.994	0.994	0.994	ID	0.965	0.954	0.958	0.969	0.967	0.961	0.965	0.963	0.959	0.956	0.958	0.958	0.958
Ghana/3/87 (D10314)	0.888	0.887	0.888	0.91	0.899	0.899	0.899	0.899	0.899	0.899	0.91	0.903	0.907	0.903	0.905	0.857	0.854	0.865	0.927	0.836	0.921	0.845	0.919	0.848	0.852	0.852	0.856	0.93	0.934	0.958	0.963	0.963	0.963	0.965	ID	0.981	0.981	0.97	0.972	0.97	0.97	0.972	0.969	0.965	0.967	0.967	0.967
Ghana/2/87 (D10313)	0.888	0.883	0.888	0.903	0.896	0.896	0.896	0.896	0.896	0.896	0.91	0.907	0.91	0.907	0.908	0.857	0.854	0.861	0.927	0.836	0.921	0.841	0.912	0.845	0.848	0.845	0.848	0.916	0.919	0.95	0.952	0.952	0.952	0.954	0.981	ID	0.992	0.959	0.965	0.959	0.959	0.961	0.958	0.958	0.959	0.959	0.959
Ghana/1/87 (D10312)	0.888	0.883	0.888	0.907	0.899	0.899	0.899	0.899	0.899	0.899	0.91	0.907	0.91	0.907	0.908	0.857	0.854	0.861	0.927	0.836	0.921	0.845	0.916	0.848	0.852	0.848	0.852	0.919	0.923	0.95	0.956	0.956	0.956	0.958	0.981	0.992	ID	0.959	0.965	0.963	0.963	0.965	0.958	0.958	0.959	0.959	0.959
Pakistan Islamabad/1/86 (D10315)	0.897	0.896	0.897	0.91	0.905	0.905	0.905	0.905	0.905	0.905	0.916	0.905	0.912	0.905	0.907	0.859	0.856	0.867	0.93	0.837	0.925	0.843	0.925	0.852	0.856	0.856	0.856	0.927	0.93	0.965	0.967	0.967	0.967	0.969	0.97	0.959	0.959	ID	0.972	0.97	0.974	0.972	0.972	0.961	0.963	0.963	0.963
Singapore/1/87 (D10316)	0.89	0.888	0.89	0.905	0.899	0.899	0.899	0.899	0.899	0.899	0.907	0.899	0.903	0.899	0.901	0.856	0.852	0.863	0.925	0.834	0.919	0.839	0.916	0.852	0.852	0.848	0.852	0.925	0.928	0.959	0.965	0.965	0.965	0.967	0.972	0.965	0.965	0.972	ID	0.99	0.99	0.992	0.978	0.97	0.972	0.972	0.972
Hong Kong/1/88 (D10320)	0.888	0.887	0.888	0.903	0.897	0.897	0.897	0.897	0.897	0.897	0.905	0.897	0.901	0.897	0.899	0.857	0.854	0.861	0.923	0.832	0.918	0.837	0.914	0.846	0.846	0.846	0.85	0.923	0.927	0.958	0.959	0.959	0.959	0.961	0.97	0.959	0.963	0.97	0.99	ID	0.996	0.998	0.976	0.969	0.97	0.97	0.97
Japan Isumi/1/88 (D10272)	0.892	0.89	0.892	0.907	0.901	0.901	0.901	0.901	0.901	0.901	0.908	0.901	0.905	0.901	0.903	0.859	0.856	0.863	0.927	0.834	0.921	0.839	0.918	0.848	0.848	0.848	0.852	0.927	0.93	0.961	0.963	0.963	0.963	0.965	0.97	0.959	0.963	0.974	0.99	0.996	ID	0.998	0.976	0.969	0.97	0.97	0.97
China Beijing/1/88 (D10317)	0.89	0.888	0.89	0.905	0.899	0.899	0.899	0.899	0.899	0.899	0.907	0.899	0.903	0.899	0.901	0.859	0.856	0.863	0.925	0.834	0.919	0.839	0.916	0.848	0.848	0.848	0.852	0.925	0.928	0.959	0.961	0.961	0.961	0.963	0.972	0.961	0.965	0.972	0.992	0.998	0.998	ID	0.978	0.97	0.972	0.972	0.972
Singapore/1/88 (D10322)	0.89	0.888	0.89	0.908	0.903	0.903	0.903	0.903	0.903	0.903	0.918	0.91	0.91	0.91	0.912	0.868	0.865	0.876	0.939	0.846	0.932	0.852	0.923	0.854	0.857	0.861	0.865	0.921	0.925	0.959	0.958	0.958	0.958	0.959	0.969	0.958	0.958	0.972	0.978	0.976	0.976	0.978	ID	0.985	0.987	0.987	0.987
Taiwan/804/89 (D13284)	0.89	0.888	0.89	0.908	0.903	0.903	0.903	0.903	0.903	0.903	0.914	0.91	0.91	0.91	0.912	0.865	0.861	0.872	0.932	0.843	0.928	0.848	0.923	0.854	0.857	0.857	0.861	0.918	0.921	0.959	0.954	0.954	0.954	0.956	0.965	0.958	0.958	0.961	0.97	0.969	0.969	0.97	0.985	ID	0.994	0.994	0.994
Taiwan/740/89 (D13283)	0.888	0.887	0.888	0.91	0.905	0.905	0.905	0.905	0.905	0.905	0.916	0.912	0.912	0.912	0.914	0.867	0.863	0.874	0.934	0.845	0.93	0.85	0.925	0.856	0.859	0.863	0.863	0.916	0.919	0.958	0.956	0.956	0.959	0.958	0.967	0.959	0.959	0.963	0.972	0.97	0.97	0.972	0.987	0.994	ID	0.996	0.996
Japan Mobara/1/89 (D10277)	0.888	0.887	0.888	0.907	0.901	0.901	0.901	0.901	0.901	0.901	0.912	0.908	0.908	0.908	0.91	0.863	0.859	0.87	0.93	0.841	0.927	0.846	0.921	0.852	0.856	0.859	0.859	0.916	0.919	0.958	0.956	0.959	0.956	0.958	0.967	0.959	0.959	0.963	0.972	0.97	0.97	0.972	0.987	0.994	0.996	ID	0.996
Taiwan/590/88 (D13278)	0.888	0.887	0.888	0.907	0.901	0.901	0.901	0.901	0.901	0.901	0.912	0.908	0.908	0.908	0.91	0.863	0.859	0.87	0.93	0.841	0.927	0.846	0.921	0.852	0.856	0.859	0.859	0.916	0.919	0.958	0.956	0.956	0.956	0.958	0.967	0.959	0.959	0.963	0.972	0.97	0.97	0.972	0.987	0.994	0.996	0.996	ID
