# Supplementary material for: A molecular investigative approach to an outbreak of acute hemorrhagic conjunctivitis in Egypt, October 2010
Source: Virol J. 2013 Mar 25;10:96. doi: 10.1186/1743-422X-10-96 (PMC3614871; doi:10.1186/1743-422X-10-96)
Supplement: Additional file 7 — 3C amino acid identity matrix. (XLSX 22 kb) [file 1743-422X-10-96-S7.xlsx]

## Sheet: 3C amino acid identity matrix
Sequence Identity Matrix
Input Alignment File: Z:\master\New Folder\3C tree BMC format normal brackets.fas
Seq->	Singapore/2/70 (D10296)	Singapore/3/70 (D10295)	Singapore/EH24/70 (D90457)	China/GD46/10 (JF742576)	Egypt/2010914555 (JX826499)	Egypt/2010914562 (JX826500)	Egypt/2010914556 (JX826497)	Egypt/2010914547 (JX826495)	Egypt/2010914550 (JX826496)	Egypt/2010914558 (JX826498)	India Mumbai/M114/07 (GU477570)	China Guangdong/391/07 (EU409818)	China Guangdong/332/07 (EU409823)	China Yunnan/SJ3/07 (GQ229400)	China Guangdong/333/07 (EU409822)	French Guiana/180-917/03 (AY876186)	French Guiana/196-924/03 (AY876192)	French Guiana/194-922/03 (AY876190)	South Korea Seoul/14/02 (AY216790)	French Guiana/806033486/03 (AY876185)	South Korea Seoul/8/02 (AY216784)	Taiwan/K563/06 (AB473410)	India Mumbai/M110/07 (GU477562)	Cuba/107/09 (HM156615)	Cuba/167/09 (HM156617)	Taiwan/K987/07 (AB473425)	Taiwan/K608/06 (AB473419)	Singapore/2/75 (D10299)	Singapore/1/75 (D10298)	Shanghai/1/86 (D10302)	Taiwan/2/85 (D10305)	Japan Okinawa/1/86 (D10311)	Taiwan/V 150/86 (D13273)	Japan Kanagawa/1/86 (D10267)	Ghana/3/87 (D10314)	Ghana/2/87 (D10313)	Ghana/1/87 (D10312)	Pakistan Islamabad/1/86 (D10315)	Singapore/1/87 (D10316)	Hong Kong/1/88 (D10320)	Japan Isumi/1/88 (D10272)	China Beijing/1/88 (D10317)	Singapore/1/88 (D10322)	Taiwan/804/89 (D13284)	Taiwan/740/89 (D13283)	Japan Mobara/1/89 (D10277)	Taiwan/590/88 (D13278)
Singapore/2/70 (D10296)	ID	0.989	0.989	0.956	0.956	0.956	0.956	0.956	0.956	0.956	0.95	0.95	0.967	0.961	0.967	0.885	0.879	0.885	0.956	0.852	0.95	0.874	0.961	0.89	0.89	0.885	0.885	0.967	0.972	0.972	0.978	0.978	0.978	0.978	0.972	0.972	0.972	0.967	0.972	0.972	0.972	0.972	0.967	0.972	0.972	0.972	0.967
Singapore/3/70 (D10295)	0.989	ID	1	0.967	0.967	0.967	0.967	0.967	0.967	0.967	0.961	0.956	0.967	0.961	0.967	0.896	0.89	0.896	0.967	0.863	0.961	0.885	0.972	0.901	0.901	0.896	0.896	0.978	0.983	0.972	0.989	0.989	0.989	0.989	0.983	0.972	0.972	0.978	0.983	0.983	0.983	0.983	0.978	0.972	0.972	0.972	0.967
Singapore/EH24/70 (D90457)	0.989	1	ID	0.967	0.967	0.967	0.967	0.967	0.967	0.967	0.961	0.956	0.967	0.961	0.967	0.896	0.89	0.896	0.967	0.863	0.961	0.885	0.972	0.901	0.901	0.896	0.896	0.978	0.983	0.972	0.989	0.989	0.989	0.989	0.983	0.972	0.972	0.978	0.983	0.983	0.983	0.983	0.978	0.972	0.972	0.972	0.967
China/GD46/10 (JF742576)	0.956	0.967	0.967	ID	1	1	1	1	1	1	0.972	0.972	0.978	0.972	0.978	0.918	0.912	0.918	0.989	0.885	0.983	0.896	0.994	0.923	0.923	0.918	0.918	0.956	0.961	0.961	0.978	0.978	0.978	0.978	0.972	0.961	0.961	0.978	0.972	0.972	0.972	0.972	0.967	0.961	0.961	0.961	0.956
Egypt/2010914555 (JX826499)	0.956	0.967	0.967	1	ID	1	1	1	1	1	0.972	0.972	0.978	0.972	0.978	0.918	0.912	0.918	0.989	0.885	0.983	0.896	0.994	0.923	0.923	0.918	0.918	0.956	0.961	0.961	0.978	0.978	0.978	0.978	0.972	0.961	0.961	0.978	0.972	0.972	0.972	0.972	0.967	0.961	0.961	0.961	0.956
Egypt/2010914562 (JX826500)	0.956	0.967	0.967	1	1	ID	1	1	1	1	0.972	0.972	0.978	0.972	0.978	0.918	0.912	0.918	0.989	0.885	0.983	0.896	0.994	0.923	0.923	0.918	0.918	0.956	0.961	0.961	0.978	0.978	0.978	0.978	0.972	0.961	0.961	0.978	0.972	0.972	0.972	0.972	0.967	0.961	0.961	0.961	0.956
Egypt/2010914556 (JX826497)	0.956	0.967	0.967	1	1	1	ID	1	1	1	0.972	0.972	0.978	0.972	0.978	0.918	0.912	0.918	0.989	0.885	0.983	0.896	0.994	0.923	0.923	0.918	0.918	0.956	0.961	0.961	0.978	0.978	0.978	0.978	0.972	0.961	0.961	0.978	0.972	0.972	0.972	0.972	0.967	0.961	0.961	0.961	0.956
Egypt/2010914547 (JX826495)	0.956	0.967	0.967	1	1	1	1	ID	1	1	0.972	0.972	0.978	0.972	0.978	0.918	0.912	0.918	0.989	0.885	0.983	0.896	0.994	0.923	0.923	0.918	0.918	0.956	0.961	0.961	0.978	0.978	0.978	0.978	0.972	0.961	0.961	0.978	0.972	0.972	0.972	0.972	0.967	0.961	0.961	0.961	0.956
Egypt/2010914550 (JX826496)	0.956	0.967	0.967	1	1	1	1	1	ID	1	0.972	0.972	0.978	0.972	0.978	0.918	0.912	0.918	0.989	0.885	0.983	0.896	0.994	0.923	0.923	0.918	0.918	0.956	0.961	0.961	0.978	0.978	0.978	0.978	0.972	0.961	0.961	0.978	0.972	0.972	0.972	0.972	0.967	0.961	0.961	0.961	0.956
Egypt/2010914558 (JX826498)	0.956	0.967	0.967	1	1	1	1	1	1	ID	0.972	0.972	0.978	0.972	0.978	0.918	0.912	0.918	0.989	0.885	0.983	0.896	0.994	0.923	0.923	0.918	0.918	0.956	0.961	0.961	0.978	0.978	0.978	0.978	0.972	0.961	0.961	0.978	0.972	0.972	0.972	0.972	0.967	0.961	0.961	0.961	0.956
India Mumbai/M114/07 (GU477570)	0.95	0.961	0.961	0.972	0.972	0.972	0.972	0.972	0.972	0.972	ID	0.972	0.983	0.978	0.983	0.907	0.901	0.907	0.978	0.874	0.972	0.896	0.978	0.907	0.907	0.907	0.907	0.95	0.956	0.956	0.972	0.972	0.972	0.972	0.967	0.956	0.956	0.972	0.967	0.967	0.967	0.967	0.967	0.961	0.961	0.961	0.956
China Guangdong/391/07 (EU409818)	0.95	0.956	0.956	0.972	0.972	0.972	0.972	0.972	0.972	0.972	0.972	ID	0.983	0.978	0.983	0.907	0.901	0.907	0.978	0.874	0.972	0.89	0.978	0.907	0.907	0.907	0.907	0.945	0.95	0.956	0.967	0.967	0.967	0.967	0.961	0.956	0.956	0.967	0.961	0.961	0.961	0.961	0.961	0.961	0.961	0.961	0.956
China Guangdong/332/07 (EU409823)	0.967	0.967	0.967	0.978	0.978	0.978	0.978	0.978	0.978	0.978	0.983	0.983	ID	0.994	1	0.912	0.907	0.912	0.983	0.879	0.978	0.901	0.983	0.912	0.912	0.912	0.912	0.956	0.961	0.972	0.978	0.978	0.978	0.978	0.972	0.972	0.972	0.978	0.972	0.972	0.972	0.972	0.972	0.978	0.978	0.978	0.972
China Yunnan/SJ3/07 (GQ229400)	0.961	0.961	0.961	0.972	0.972	0.972	0.972	0.972	0.972	0.972	0.978	0.978	0.994	ID	0.994	0.912	0.907	0.912	0.978	0.879	0.972	0.901	0.978	0.912	0.912	0.912	0.912	0.961	0.967	0.967	0.972	0.972	0.972	0.972	0.967	0.967	0.967	0.972	0.967	0.967	0.967	0.967	0.967	0.972	0.972	0.972	0.967
China Guangdong/333/07 (EU409822)	0.967	0.967	0.967	0.978	0.978	0.978	0.978	0.978	0.978	0.978	0.983	0.983	1	0.994	ID	0.912	0.907	0.912	0.983	0.879	0.978	0.901	0.983	0.912	0.912	0.912	0.912	0.956	0.961	0.972	0.978	0.978	0.978	0.978	0.972	0.972	0.972	0.978	0.972	0.972	0.972	0.972	0.972	0.978	0.978	0.978	0.972
French Guiana/180-917/03 (AY876186)	0.885	0.896	0.896	0.918	0.918	0.918	0.918	0.918	0.918	0.918	0.907	0.907	0.912	0.912	0.912	ID	0.994	1	0.928	0.959	0.934	0.97	0.923	0.988	0.988	0.994	0.994	0.89	0.896	0.89	0.907	0.907	0.907	0.907	0.901	0.89	0.89	0.907	0.901	0.901	0.901	0.901	0.907	0.901	0.901	0.901	0.896
French Guiana/196-924/03 (AY876192)	0.879	0.89	0.89	0.912	0.912	0.912	0.912	0.912	0.912	0.912	0.901	0.901	0.907	0.907	0.907	0.994	ID	0.994	0.923	0.953	0.928	0.964	0.918	0.982	0.982	0.988	0.988	0.885	0.89	0.885	0.901	0.901	0.901	0.901	0.896	0.885	0.885	0.901	0.896	0.896	0.896	0.896	0.901	0.896	0.896	0.896	0.89
French Guiana/194-922/03 (AY876190)	0.885	0.896	0.896	0.918	0.918	0.918	0.918	0.918	0.918	0.918	0.907	0.907	0.912	0.912	0.912	1	0.994	ID	0.928	0.959	0.934	0.97	0.923	0.988	0.988	0.994	0.994	0.89	0.896	0.89	0.907	0.907	0.907	0.907	0.901	0.89	0.89	0.907	0.901	0.901	0.901	0.901	0.907	0.901	0.901	0.901	0.896
South Korea Seoul/14/02 (AY216790)	0.956	0.967	0.967	0.989	0.989	0.989	0.989	0.989	0.989	0.989	0.978	0.978	0.983	0.978	0.983	0.928	0.923	0.928	ID	0.896	0.994	0.907	0.994	0.923	0.923	0.928	0.928	0.956	0.961	0.961	0.978	0.978	0.978	0.978	0.972	0.961	0.961	0.978	0.972	0.972	0.972	0.972	0.978	0.972	0.972	0.972	0.967
French Guiana/806033486/03 (AY876185)	0.852	0.863	0.863	0.885	0.885	0.885	0.885	0.885	0.885	0.885	0.874	0.874	0.879	0.879	0.879	0.959	0.953	0.959	0.896	ID	0.901	0.941	0.89	0.958	0.958	0.964	0.964	0.857	0.863	0.857	0.874	0.874	0.874	0.874	0.868	0.857	0.857	0.874	0.868	0.868	0.868	0.868	0.874	0.868	0.868	0.868	0.863
South Korea Seoul/8/02 (AY216784)	0.95	0.961	0.961	0.983	0.983	0.983	0.983	0.983	0.983	0.983	0.972	0.972	0.978	0.972	0.978	0.934	0.928	0.934	0.994	0.901	ID	0.912	0.989	0.928	0.928	0.934	0.934	0.95	0.956	0.956	0.972	0.972	0.972	0.972	0.967	0.956	0.956	0.972	0.967	0.967	0.967	0.967	0.972	0.967	0.967	0.967	0.961
Taiwan/K563/06 (AB473410)	0.874	0.885	0.885	0.896	0.896	0.896	0.896	0.896	0.896	0.896	0.896	0.89	0.901	0.901	0.901	0.97	0.964	0.97	0.907	0.941	0.912	ID	0.901	0.97	0.97	0.976	0.976	0.879	0.885	0.879	0.896	0.896	0.896	0.896	0.89	0.89	0.89	0.896	0.89	0.89	0.89	0.89	0.896	0.89	0.89	0.89	0.885
India Mumbai/M110/07 (GU477562)	0.961	0.972	0.972	0.994	0.994	0.994	0.994	0.994	0.994	0.994	0.978	0.978	0.983	0.978	0.983	0.923	0.918	0.923	0.994	0.89	0.989	0.901	ID	0.928	0.928	0.923	0.923	0.961	0.967	0.967	0.983	0.983	0.983	0.983	0.978	0.967	0.967	0.983	0.978	0.978	0.978	0.978	0.972	0.967	0.967	0.967	0.961
Cuba/107/09 (HM156615)	0.89	0.901	0.901	0.923	0.923	0.923	0.923	0.923	0.923	0.923	0.907	0.907	0.912	0.912	0.912	0.988	0.982	0.988	0.923	0.958	0.928	0.97	0.928	ID	1	0.994	0.994	0.896	0.901	0.896	0.912	0.912	0.912	0.912	0.907	0.896	0.896	0.912	0.907	0.907	0.907	0.907	0.901	0.896	0.896	0.896	0.89
Cuba/167/09 (HM156617)	0.89	0.901	0.901	0.923	0.923	0.923	0.923	0.923	0.923	0.923	0.907	0.907	0.912	0.912	0.912	0.988	0.982	0.988	0.923	0.958	0.928	0.97	0.928	1	ID	0.994	0.994	0.896	0.901	0.896	0.912	0.912	0.912	0.912	0.907	0.896	0.896	0.912	0.907	0.907	0.907	0.907	0.901	0.896	0.896	0.896	0.89
Taiwan/K987/07 (AB473425)	0.885	0.896	0.896	0.918	0.918	0.918	0.918	0.918	0.918	0.918	0.907	0.907	0.912	0.912	0.912	0.994	0.988	0.994	0.928	0.964	0.934	0.976	0.923	0.994	0.994	ID	1	0.89	0.896	0.89	0.907	0.907	0.907	0.907	0.901	0.89	0.89	0.907	0.901	0.901	0.901	0.901	0.907	0.901	0.901	0.901	0.896
Taiwan/K608/06 (AB473419)	0.885	0.896	0.896	0.918	0.918	0.918	0.918	0.918	0.918	0.918	0.907	0.907	0.912	0.912	0.912	0.994	0.988	0.994	0.928	0.964	0.934	0.976	0.923	0.994	0.994	1	ID	0.89	0.896	0.89	0.907	0.907	0.907	0.907	0.901	0.89	0.89	0.907	0.901	0.901	0.901	0.901	0.907	0.901	0.901	0.901	0.896
Singapore/2/75 (D10299)	0.967	0.978	0.978	0.956	0.956	0.956	0.956	0.956	0.956	0.956	0.95	0.945	0.956	0.961	0.956	0.89	0.885	0.89	0.956	0.857	0.95	0.879	0.961	0.896	0.896	0.89	0.89	ID	0.994	0.961	0.978	0.978	0.978	0.978	0.972	0.961	0.961	0.967	0.972	0.972	0.972	0.972	0.967	0.961	0.961	0.961	0.956
Singapore/1/75 (D10298)	0.972	0.983	0.983	0.961	0.961	0.961	0.961	0.961	0.961	0.961	0.956	0.95	0.961	0.967	0.961	0.896	0.89	0.896	0.961	0.863	0.956	0.885	0.967	0.901	0.901	0.896	0.896	0.994	ID	0.967	0.983	0.983	0.983	0.983	0.978	0.967	0.967	0.972	0.978	0.978	0.978	0.978	0.972	0.967	0.967	0.967	0.961
Shanghai/1/86 (D10302)	0.972	0.972	0.972	0.961	0.961	0.961	0.961	0.961	0.961	0.961	0.956	0.956	0.972	0.967	0.972	0.89	0.885	0.89	0.961	0.857	0.956	0.879	0.967	0.896	0.896	0.89	0.89	0.961	0.967	ID	0.983	0.983	0.983	0.983	0.989	0.989	0.989	0.983	0.989	0.989	0.989	0.989	0.983	0.989	0.989	0.989	0.983
Taiwan/2/85 (D10305)	0.978	0.989	0.989	0.978	0.978	0.978	0.978	0.978	0.978	0.978	0.972	0.967	0.978	0.972	0.978	0.907	0.901	0.907	0.978	0.874	0.972	0.896	0.983	0.912	0.912	0.907	0.907	0.978	0.983	0.983	ID	1	1	1	0.994	0.983	0.983	0.989	0.994	0.994	0.994	0.994	0.989	0.983	0.983	0.983	0.978
Japan Okinawa/1/86 (D10311)	0.978	0.989	0.989	0.978	0.978	0.978	0.978	0.978	0.978	0.978	0.972	0.967	0.978	0.972	0.978	0.907	0.901	0.907	0.978	0.874	0.972	0.896	0.983	0.912	0.912	0.907	0.907	0.978	0.983	0.983	1	ID	1	1	0.994	0.983	0.983	0.989	0.994	0.994	0.994	0.994	0.989	0.983	0.983	0.983	0.978
Taiwan/V 150/86 (D13273)	0.978	0.989	0.989	0.978	0.978	0.978	0.978	0.978	0.978	0.978	0.972	0.967	0.978	0.972	0.978	0.907	0.901	0.907	0.978	0.874	0.972	0.896	0.983	0.912	0.912	0.907	0.907	0.978	0.983	0.983	1	1	ID	1	0.994	0.983	0.983	0.989	0.994	0.994	0.994	0.994	0.989	0.983	0.983	0.983	0.978
Japan Kanagawa/1/86 (D10267)	0.978	0.989	0.989	0.978	0.978	0.978	0.978	0.978	0.978	0.978	0.972	0.967	0.978	0.972	0.978	0.907	0.901	0.907	0.978	0.874	0.972	0.896	0.983	0.912	0.912	0.907	0.907	0.978	0.983	0.983	1	1	1	ID	0.994	0.983	0.983	0.989	0.994	0.994	0.994	0.994	0.989	0.983	0.983	0.983	0.978
Ghana/3/87 (D10314)	0.972	0.983	0.983	0.972	0.972	0.972	0.972	0.972	0.972	0.972	0.967	0.961	0.972	0.967	0.972	0.901	0.896	0.901	0.972	0.868	0.967	0.89	0.978	0.907	0.907	0.901	0.901	0.972	0.978	0.989	0.994	0.994	0.994	0.994	ID	0.989	0.989	0.994	1	1	1	1	0.994	0.989	0.989	0.989	0.983
Ghana/2/87 (D10313)	0.972	0.972	0.972	0.961	0.961	0.961	0.961	0.961	0.961	0.961	0.956	0.956	0.972	0.967	0.972	0.89	0.885	0.89	0.961	0.857	0.956	0.89	0.967	0.896	0.896	0.89	0.89	0.961	0.967	0.989	0.983	0.983	0.983	0.983	0.989	ID	1	0.983	0.989	0.989	0.989	0.989	0.983	0.989	0.989	0.989	0.983
Ghana/1/87 (D10312)	0.972	0.972	0.972	0.961	0.961	0.961	0.961	0.961	0.961	0.961	0.956	0.956	0.972	0.967	0.972	0.89	0.885	0.89	0.961	0.857	0.956	0.89	0.967	0.896	0.896	0.89	0.89	0.961	0.967	0.989	0.983	0.983	0.983	0.983	0.989	1	ID	0.983	0.989	0.989	0.989	0.989	0.983	0.989	0.989	0.989	0.983
Pakistan Islamabad/1/86 (D10315)	0.967	0.978	0.978	0.978	0.978	0.978	0.978	0.978	0.978	0.978	0.972	0.967	0.978	0.972	0.978	0.907	0.901	0.907	0.978	0.874	0.972	0.896	0.983	0.912	0.912	0.907	0.907	0.967	0.972	0.983	0.989	0.989	0.989	0.989	0.994	0.983	0.983	ID	0.994	0.994	0.994	0.994	0.989	0.983	0.983	0.983	0.978
Singapore/1/87 (D10316)	0.972	0.983	0.983	0.972	0.972	0.972	0.972	0.972	0.972	0.972	0.967	0.961	0.972	0.967	0.972	0.901	0.896	0.901	0.972	0.868	0.967	0.89	0.978	0.907	0.907	0.901	0.901	0.972	0.978	0.989	0.994	0.994	0.994	0.994	1	0.989	0.989	0.994	ID	1	1	1	0.994	0.989	0.989	0.989	0.983
Hong Kong/1/88 (D10320)	0.972	0.983	0.983	0.972	0.972	0.972	0.972	0.972	0.972	0.972	0.967	0.961	0.972	0.967	0.972	0.901	0.896	0.901	0.972	0.868	0.967	0.89	0.978	0.907	0.907	0.901	0.901	0.972	0.978	0.989	0.994	0.994	0.994	0.994	1	0.989	0.989	0.994	1	ID	1	1	0.994	0.989	0.989	0.989	0.983
Japan Isumi/1/88 (D10272)	0.972	0.983	0.983	0.972	0.972	0.972	0.972	0.972	0.972	0.972	0.967	0.961	0.972	0.967	0.972	0.901	0.896	0.901	0.972	0.868	0.967	0.89	0.978	0.907	0.907	0.901	0.901	0.972	0.978	0.989	0.994	0.994	0.994	0.994	1	0.989	0.989	0.994	1	1	ID	1	0.994	0.989	0.989	0.989	0.983
China Beijing/1/88 (D10317)	0.972	0.983	0.983	0.972	0.972	0.972	0.972	0.972	0.972	0.972	0.967	0.961	0.972	0.967	0.972	0.901	0.896	0.901	0.972	0.868	0.967	0.89	0.978	0.907	0.907	0.901	0.901	0.972	0.978	0.989	0.994	0.994	0.994	0.994	1	0.989	0.989	0.994	1	1	1	ID	0.994	0.989	0.989	0.989	0.983
Singapore/1/88 (D10322)	0.967	0.978	0.978	0.967	0.967	0.967	0.967	0.967	0.967	0.967	0.967	0.961	0.972	0.967	0.972	0.907	0.901	0.907	0.978	0.874	0.972	0.896	0.972	0.901	0.901	0.907	0.907	0.967	0.972	0.983	0.989	0.989	0.989	0.989	0.994	0.983	0.983	0.989	0.994	0.994	0.994	0.994	ID	0.994	0.994	0.994	0.989
Taiwan/804/89 (D13284)	0.972	0.972	0.972	0.961	0.961	0.961	0.961	0.961	0.961	0.961	0.961	0.961	0.978	0.972	0.978	0.901	0.896	0.901	0.972	0.868	0.967	0.89	0.967	0.896	0.896	0.901	0.901	0.961	0.967	0.989	0.983	0.983	0.983	0.983	0.989	0.989	0.989	0.983	0.989	0.989	0.989	0.989	0.994	ID	1	1	0.994
Taiwan/740/89 (D13283)	0.972	0.972	0.972	0.961	0.961	0.961	0.961	0.961	0.961	0.961	0.961	0.961	0.978	0.972	0.978	0.901	0.896	0.901	0.972	0.868	0.967	0.89	0.967	0.896	0.896	0.901	0.901	0.961	0.967	0.989	0.983	0.983	0.983	0.983	0.989	0.989	0.989	0.983	0.989	0.989	0.989	0.989	0.994	1	ID	1	0.994
Japan Mobara/1/89 (D10277)	0.972	0.972	0.972	0.961	0.961	0.961	0.961	0.961	0.961	0.961	0.961	0.961	0.978	0.972	0.978	0.901	0.896	0.901	0.972	0.868	0.967	0.89	0.967	0.896	0.896	0.901	0.901	0.961	0.967	0.989	0.983	0.983	0.983	0.983	0.989	0.989	0.989	0.983	0.989	0.989	0.989	0.989	0.994	1	1	ID	0.994
Taiwan/590/88 (D13278)	0.967	0.967	0.967	0.956	0.956	0.956	0.956	0.956	0.956	0.956	0.956	0.956	0.972	0.967	0.972	0.896	0.89	0.896	0.967	0.863	0.961	0.885	0.961	0.89	0.89	0.896	0.896	0.956	0.961	0.983	0.978	0.978	0.978	0.978	0.983	0.983	0.983	0.978	0.983	0.983	0.983	0.983	0.989	0.994	0.994	0.994	ID
